# Supplementary material for: An Inorganic Click Reaction for the Synthesis of Interlocked Molecules
Source: Angew Chem Int Ed Engl. 2023 Aug 11;62(38):e202309211. doi: 10.1002/anie.202309211 (PMC10953421; doi:10.1002/anie.202309211)
Supplement: Supplementary file 1 — Supporting Information [file ANIE-62-0-s001.txt]

 
data_AM040B
 
_audit_creation_method            'SHELXL-2018/1'
_shelx_SHELXL_version_number      '2018/1'
_chemical_name_systematic
;
 {(IDipp)Au[CPN3(CH2)4}2@1,4-diethoxylpillar[5]arene*3C6H6
;
_publ_contact_author
;
 Prof. J. M. Goicoechea           
 Department of Chemistry
 Indiana University 
 800 East Kirkwood Ave.
 Bloomington, IN
 47401
 USA
;   
_publ_contact_author_phone      '+1 (812) 322-3727'
_contact_author_fax             '+1 (812) 855-8300'
_publ_contact_author_email      'jgoicoec@iu.edu'
_chemical_name_common             .
_chemical_melting_point           .
_chemical_formula_moiety
 'C64 H88 Au2 N10 P2, C55 H70 O10, 3(C6 H6)'
_chemical_formula_sum
 'C137 H176 Au2 N10 O10 P2' 
_chemical_formula_weight          2578.74

loop_
 _atom_type_symbol
 _atom_type_description
 _atom_type_scat_dispersion_real
 _atom_type_scat_dispersion_imag
 _atom_type_scat_source
 'C'  'C'   0.0181   0.0091
 'International Tables Vol C Tables 4.2.6.8 and 6.1.1.4'
 'H'  'H'   0.0000   0.0000
 'International Tables Vol C Tables 4.2.6.8 and 6.1.1.4'
 'N'  'N'   0.0311   0.0180
 'International Tables Vol C Tables 4.2.6.8 and 6.1.1.4'
 'O'  'O'   0.0492   0.0322
 'International Tables Vol C Tables 4.2.6.8 and 6.1.1.4'
 'P'  'P'   0.2955   0.4335
 'International Tables Vol C Tables 4.2.6.8 and 6.1.1.4'
 'Au'  'Au'  -4.4197   7.2980
 'International Tables Vol C Tables 4.2.6.8 and 6.1.1.4'
 
_space_group_crystal_system       triclinic
_space_group_IT_number            1
_space_group_name_H-M_alt         'P 1'
_space_group_name_Hall            'P 1'
 
_shelx_space_group_comment
;
The symmetry employed for this shelxl refinement is uniquely defined
by the following loop, which should always be used as a source of
symmetry information in preference to the above space-group names.
They are only intended as comments.
;
 
loop_
 _space_group_symop_operation_xyz
 'x, y, z'
 
_cell_length_a                    12.5314(2)
_cell_length_b                    14.0421(2)
_cell_length_c                    19.8345(3)
_cell_angle_alpha                 96.4030(10)
_cell_angle_beta                  107.7690(10)
_cell_angle_gamma                 95.7700(10)
_cell_volume                      3269.42(9)
_cell_formula_units_Z             1
_cell_measurement_temperature     150(2)
_cell_measurement_reflns_used     46624
_cell_measurement_theta_min       3.6590
_cell_measurement_theta_max       76.3970
 
_exptl_crystal_description        'needle'
_exptl_crystal_colour             'plate'
_exptl_crystal_density_meas       .
_exptl_crystal_density_method     .
_exptl_crystal_density_diffrn     1.310          
_exptl_crystal_F_000              1336
_exptl_transmission_factor_min    .
_exptl_transmission_factor_max    .
_exptl_crystal_size_max           0.200
_exptl_crystal_size_mid           0.040
_exptl_crystal_size_min           0.020
_exptl_absorpt_coefficient_mu     4.856
_shelx_estimated_absorpt_T_min    0.443
_shelx_estimated_absorpt_T_max    0.909
_exptl_absorpt_correction_type    multi-scan
_exptl_absorpt_correction_T_min   0.65747
_exptl_absorpt_correction_T_max   1.00000
_exptl_absorpt_process_details
;
CrysAlisPro 1.171.42.72a (Rigaku Oxford Diffraction, 2022)
Empirical absorption correction using spherical harmonics,
implemented in SCALE3 ABSPACK scaling algorithm.
;
_exptl_absorpt_special_details    .

_diffrn_ambient_temperature       150(2)
_diffrn_radiation_wavelength      1.54184
_diffrn_radiation_type            CuK\a
_diffrn_source                    'micro-focus sealed X-ray tube'
_diffrn_source_type               'SuperNova (Cu) X-ray Source'
_diffrn_measurement_device        'four-circle diffractometer'
_diffrn_measurement_device_type   'SuperNova, Dual, Cu at home/near, Atlas'
_diffrn_measurement_method        '\w scans'
_diffrn_detector                  'CCD plate'
_diffrn_detector_type             Atlas
_diffrn_detector_area_resol_mean  10.5035
_diffrn_reflns_number             79947
_diffrn_reflns_av_unetI/netI      0.0462
_diffrn_reflns_av_R_equivalents   0.0449
_diffrn_reflns_limit_h_min        -15
_diffrn_reflns_limit_h_max        15
_diffrn_reflns_limit_k_min        -16
_diffrn_reflns_limit_k_max        17
_diffrn_reflns_limit_l_min        -24
_diffrn_reflns_limit_l_max        24
_diffrn_reflns_theta_min          3.684
_diffrn_reflns_theta_max          76.421
_diffrn_reflns_theta_full         67.684
_diffrn_measured_fraction_theta_max   0.990
_diffrn_measured_fraction_theta_full  1.000
_diffrn_reflns_Laue_measured_fraction_max    0.990
_diffrn_reflns_Laue_measured_fraction_full   1.000
_diffrn_reflns_point_group_measured_fraction_max   0.990
_diffrn_reflns_point_group_measured_fraction_full  1.000
_reflns_number_total              25632
_reflns_number_gt                 22518
_reflns_threshold_expression      'I > 2\s(I)'
_reflns_Friedel_coverage          1.000
_reflns_Friedel_fraction_max      0.990
_reflns_Friedel_fraction_full     1.000
 
_reflns_special_details
;
 Reflections were merged by SHELXL according to the crystal
 class for the calculation of statistics and refinement.
 
 _reflns_Friedel_fraction is defined as the number of unique
 Friedel pairs measured divided by the number that would be
 possible theoretically, ignoring centric projections and
 systematic absences.
;
 
_computing_data_collection        'CrysAlisPro 1.171.42.72a (Rigaku OD, 2022)'
_computing_cell_refinement        'CrysAlisPro 1.171.42.72a (Rigaku OD, 2022)'
_computing_data_reduction         'CrysAlisPro 1.171.42.72a (Rigaku OD, 2022)'
_computing_structure_solution     'SHELXS-97 (Sheldrick, 1990)'
_computing_structure_refinement   'SHELXL-2018/1 (Sheldrick, 2018)'
_computing_molecular_graphics     .
_computing_publication_material   .
_refine_special_details
;
 Refined as a 2-component inversion twin.
;
_refine_ls_structure_factor_coef  Fsqd
_refine_ls_matrix_type            full
_refine_ls_weighting_scheme       calc
_refine_ls_weighting_details
'w=1/[\s^2^(Fo^2^)+(0.0480P)^2^+4.5386P] where P=(Fo^2^+2Fc^2^)/3'
_atom_sites_solution_primary      .
_atom_sites_solution_secondary    .
_atom_sites_solution_hydrogens    geom
_refine_ls_hydrogen_treatment     constr
_refine_ls_extinction_method      none
_refine_ls_extinction_coef        .
_refine_ls_abs_structure_details
;
 Refined as an inversion twin.
;
_refine_ls_abs_structure_Flack    0.487(11)
_chemical_absolute_configuration  ?
_refine_ls_number_reflns          25632
_refine_ls_number_parameters      1267
_refine_ls_number_restraints      95
_refine_ls_R_factor_all           0.0491
_refine_ls_R_factor_gt            0.0393
_refine_ls_wR_factor_ref          0.1043
_refine_ls_wR_factor_gt           0.0961
_refine_ls_goodness_of_fit_ref    1.063
_refine_ls_restrained_S_all       1.064
_refine_ls_shift/su_max           0.001
_refine_ls_shift/su_mean          0.000
 
loop_
 _atom_site_label
 _atom_site_type_symbol
 _atom_site_fract_x
 _atom_site_fract_y
 _atom_site_fract_z
 _atom_site_U_iso_or_equiv
 _atom_site_adp_type
 _atom_site_occupancy
 _atom_site_site_symmetry_order  
 _atom_site_calc_flag
 _atom_site_refinement_flags_posn
 _atom_site_refinement_flags_adp
 _atom_site_refinement_flags_occupancy
 _atom_site_disorder_assembly
 _atom_site_disorder_group
Au1 Au -0.1560(4) 0.3262(3) 0.0900(2) 0.03311(15) Uani 1 1 d . . . . .
Au2 Au 0.9594(4) 1.3031(3) 0.7106(2) 0.03293(15) Uani 1 1 d . U . . .
P1 P 0.0852(6) 0.4703(6) 0.1536(4) 0.0474(14) Uani 1 1 d . . . . .
P2 P 0.7179(7) 1.1592(6) 0.6477(4) 0.0515(15) Uani 1 1 d . . . . .
N1 N 0.0934(16) 0.5890(14) 0.1535(10) 0.047(4) Uani 1 1 d . U . . .
N2 N -0.014(2) 0.6167(16) 0.1246(12) 0.065(5) Uani 1 1 d . U . . .
N3 N -0.0974(15) 0.5421(12) 0.1055(8) 0.052(5) Uani 1 1 d . . . . .
N4 N -0.2941(11) 0.1480(11) 0.1116(8) 0.029(3) Uani 1 1 d . . . . .
N5 N -0.2345(13) 0.1171(13) 0.0242(9) 0.039(4) Uani 1 1 d . . . . .
N6 N 0.7244(17) 1.0372(13) 0.6466(10) 0.056(5) Uani 1 1 d . . . . .
N7 N 0.8191(17) 1.0092(13) 0.6705(11) 0.058(5) Uani 1 1 d . . . . .
N8 N 0.8963(15) 1.0827(13) 0.6948(11) 0.057(5) Uani 1 1 d . . . . .
N9 N 1.0369(12) 1.5135(10) 0.7806(7) 0.028(3) Uani 1 1 d . . . . .
N10 N 1.0988(13) 1.4813(12) 0.6906(8) 0.032(3) Uani 1 1 d . . . . .
C1 C -0.0562(16) 0.4560(14) 0.1162(10) 0.042(5) Uani 1 1 d . . . . .
C2 C -0.2329(13) 0.1916(13) 0.0713(7) 0.030(4) Uani 1 1 d . . . . .
C3 C -0.3241(17) 0.0488(15) 0.0877(11) 0.038(4) Uani 1 1 d . . . . .
H3 H -0.362907 0.004727 0.108218 0.046 Uiso 1 1 calc R U . . .
C4 C -0.2891(15) 0.0252(14) 0.0307(11) 0.036(4) Uani 1 1 d . . . . .
H4 H -0.298292 -0.036114 0.002355 0.044 Uiso 1 1 calc R U . . .
C5 C -0.3184(15) 0.2034(13) 0.1699(9) 0.029(3) Uani 1 1 d . . . . .
C6 C -0.2272(17) 0.2187(15) 0.2369(10) 0.036(4) Uani 1 1 d . . . . .
C7 C -0.2525(18) 0.2712(14) 0.2931(11) 0.043(5) Uani 1 1 d . . . . .
H7 H -0.195832 0.286223 0.338679 0.052 Uiso 1 1 calc R U . . .
C8 C -0.3517(19) 0.3006(15) 0.2854(12) 0.046(5) Uani 1 1 d . . . . .
H8 H -0.365223 0.333228 0.325920 0.055 Uiso 1 1 calc R U . . .
C9 C -0.4340(18) 0.2855(15) 0.2218(12) 0.045(5) Uani 1 1 d . . . . .
H9 H -0.502808 0.310817 0.217744 0.054 Uiso 1 1 calc R U . . .
C10 C -0.4198(16) 0.2314(15) 0.1592(10) 0.038(4) Uani 1 1 d . . . . .
C11 C -0.1186(19) 0.1814(18) 0.2490(11) 0.053(5) Uani 1 1 d . . . . .
H11 H -0.117357 0.155972 0.200173 0.064 Uiso 1 1 calc R U . . .
C12 C -0.126(3) 0.091(2) 0.286(2) 0.151(14) Uani 1 1 d . . . . .
H12A H -0.054305 0.064364 0.294748 0.227 Uiso 1 1 calc R U . . .
H12B H -0.139158 0.109425 0.331324 0.227 Uiso 1 1 calc R U . . .
H12C H -0.187976 0.042788 0.254675 0.227 Uiso 1 1 calc R U . . .
C13 C -0.0165(14) 0.2655(15) 0.2789(8) 0.061(4) Uani 1 1 d . . . . .
H13A H 0.054763 0.238631 0.286483 0.092 Uiso 1 1 calc R U . . .
H13B H -0.022293 0.311095 0.244343 0.092 Uiso 1 1 calc R U . . .
H13C H -0.018085 0.299425 0.324422 0.092 Uiso 1 1 calc R U . . .
C14 C -0.5044(17) 0.2200(19) 0.0909(12) 0.055(5) Uani 1 1 d . . . . .
H14 H -0.488031 0.162985 0.062625 0.066 Uiso 1 1 calc R U . . .
C15 C -0.626(2) 0.194(3) 0.0871(15) 0.169(18) Uani 1 1 d . . . . .
H15A H -0.674844 0.188752 0.037411 0.253 Uiso 1 1 calc R U . . .
H15B H -0.634941 0.132532 0.104690 0.253 Uiso 1 1 calc R U . . .
H15C H -0.646422 0.245136 0.116890 0.253 Uiso 1 1 calc R U . . .
C16 C -0.4898(14) 0.305(2) 0.0499(12) 0.085(7) Uani 1 1 d . . . . .
H16A H -0.549482 0.294683 0.003329 0.128 Uiso 1 1 calc R U . . .
H16B H -0.495066 0.365781 0.077759 0.128 Uiso 1 1 calc R U . . .
H16C H -0.415621 0.309364 0.042685 0.128 Uiso 1 1 calc R U . . .
C17 C -0.1741(17) 0.1308(15) -0.0302(10) 0.044(5) Uani 1 1 d . . . . .
C18 C -0.0675(16) 0.1235(15) -0.0124(9) 0.036(4) Uani 1 1 d . . . . .
C19 C -0.0071(15) 0.1411(16) -0.0606(8) 0.050(6) Uani 1 1 d . . . . .
H19 H 0.071949 0.138018 -0.046291 0.061 Uiso 1 1 calc R U . . .
C20 C -0.061(2) 0.163(2) -0.1284(13) 0.061(6) Uani 1 1 d . . . . .
H20 H -0.022080 0.177590 -0.161145 0.073 Uiso 1 1 calc R U . . .
C21 C -0.181(2) 0.160(2) -0.1437(12) 0.062(6) Uani 1 1 d . . . . .
H21 H -0.224103 0.168133 -0.190773 0.074 Uiso 1 1 calc R U . . .
C22 C -0.2376(16) 0.1480(13) -0.0959(10) 0.041(4) Uani 1 1 d . . . . .
C23 C 0.0047(18) 0.1010(17) 0.0613(11) 0.053(6) Uani 1 1 d . . . . .
H23 H -0.049140 0.084168 0.087750 0.063 Uiso 1 1 calc R U . . .
C24 C 0.0679(19) 0.0086(16) 0.0538(12) 0.063(6) Uani 1 1 d . . . . .
H24A H 0.012600 -0.046371 0.024373 0.095 Uiso 1 1 calc R U . . .
H24B H 0.125497 0.023519 0.030967 0.095 Uiso 1 1 calc R U . . .
H24C H 0.104070 -0.007974 0.101382 0.095 Uiso 1 1 calc R U . . .
C25 C 0.0854(18) 0.1868(18) 0.1056(13) 0.057(6) Uani 1 1 d . . . . .
H25A H 0.128943 0.169089 0.151454 0.086 Uiso 1 1 calc R U . . .
H25B H 0.137169 0.208361 0.080240 0.086 Uiso 1 1 calc R U . . .
H25C H 0.043106 0.239276 0.114384 0.086 Uiso 1 1 calc R U . . .
C26 C -0.3657(19) 0.1542(18) -0.1161(12) 0.053(5) Uani 1 1 d . U . . .
H26 H -0.391964 0.137943 -0.075388 0.064 Uiso 1 1 calc R U . . .
C27 C -0.430(2) 0.082(3) -0.1814(18) 0.131(13) Uani 1 1 d . U . . .
H27A H -0.510813 0.086337 -0.193725 0.196 Uiso 1 1 calc R U . . .
H27B H -0.403491 0.095746 -0.221465 0.196 Uiso 1 1 calc R U . . .
H27C H -0.416665 0.016473 -0.171423 0.196 Uiso 1 1 calc R U . . .
C28 C -0.385(2) 0.262(2) -0.127(2) 0.129(12) Uani 1 1 d . U . . .
H28A H -0.341384 0.306408 -0.083154 0.194 Uiso 1 1 calc R U . . .
H28B H -0.359314 0.279411 -0.166788 0.194 Uiso 1 1 calc R U . . .
H28C H -0.465448 0.267877 -0.138024 0.194 Uiso 1 1 calc R U . . .
C29 C 0.8664(17) 1.1722(14) 0.6862(9) 0.039(5) Uani 1 1 d . . . . .
C30 C 1.0440(14) 1.4422(11) 0.7298(9) 0.030(4) Uani 1 1 d . U . . .
C31 C 1.0913(19) 1.5956(16) 0.7703(10) 0.043(5) Uani 1 1 d . . . . .
H31 H 1.099151 1.657324 0.797884 0.051 Uiso 1 1 calc R U . . .
C32 C 1.1327(17) 1.5785(16) 0.7160(12) 0.039(4) Uani 1 1 d . . . . .
H32 H 1.175959 1.623534 0.698778 0.047 Uiso 1 1 calc R U . . .
C33 C 0.9821(12) 1.5017(13) 0.8310(8) 0.030(4) Uani 1 1 d . . . . .
C34 C 1.0446(18) 1.4751(17) 0.8981(10) 0.051(5) Uani 1 1 d . . . . .
C35 C 0.983(2) 1.4542(18) 0.9456(11) 0.051(5) Uani 1 1 d . . . . .
H35 H 1.019744 1.434472 0.990188 0.061 Uiso 1 1 calc R U . . .
C36 C 0.876(2) 1.463(2) 0.9269(12) 0.061(6) Uani 1 1 d . . . . .
H36 H 0.838257 1.450273 0.960474 0.073 Uiso 1 1 calc R U . . .
C37 C 0.8116(18) 1.4880(16) 0.8632(12) 0.061(6) Uani 1 1 d . . . . .
H37 H 0.733545 1.491699 0.855376 0.073 Uiso 1 1 calc R U . . .
C38 C 0.8583(17) 1.5081(15) 0.8102(11) 0.041(4) Uani 1 1 d . . . . .
C39 C 1.1696(18) 1.4708(19) 0.9188(11) 0.056(6) Uani 1 1 d . . . . .
H39 H 1.195547 1.494573 0.879887 0.067 Uiso 1 1 calc R U . . .
C40 C 1.234(2) 1.539(3) 0.9868(12) 0.100(9) Uani 1 1 d . . . . .
H40A H 1.213095 1.603963 0.982064 0.150 Uiso 1 1 calc R U . . .
H40B H 1.214311 1.516088 1.027074 0.150 Uiso 1 1 calc R U . . .
H40C H 1.315200 1.541027 0.995389 0.150 Uiso 1 1 calc R U . . .
C41 C 1.195(2) 1.375(2) 0.9219(17) 0.093(7) Uani 1 1 d . . . . .
H41A H 1.277675 1.375655 0.935527 0.140 Uiso 1 1 calc R U . . .
H41B H 1.167212 1.346876 0.957405 0.140 Uiso 1 1 calc R U . . .
H41C H 1.159353 1.335155 0.874773 0.140 Uiso 1 1 calc R U . . .
C42 C 0.7976(15) 1.5349(13) 0.7411(10) 0.037(4) Uani 1 1 d . . . . .
H42 H 0.853528 1.558904 0.717910 0.045 Uiso 1 1 calc R U . . .
C43 C 0.733(2) 1.6145(18) 0.7547(13) 0.069(6) Uani 1 1 d . . . . .
H43A H 0.691340 1.633888 0.709056 0.103 Uiso 1 1 calc R U . . .
H43B H 0.679418 1.591827 0.778557 0.103 Uiso 1 1 calc R U . . .
H43C H 0.785646 1.670082 0.785351 0.103 Uiso 1 1 calc R U . . .
C44 C 0.7149(18) 1.4488(16) 0.6906(10) 0.049(5) Uani 1 1 d . . . . .
H44A H 0.676040 1.469666 0.644976 0.074 Uiso 1 1 calc R U . . .
H44B H 0.757249 1.396257 0.681996 0.074 Uiso 1 1 calc R U . . .
H44C H 0.659083 1.425856 0.712714 0.074 Uiso 1 1 calc R U . . .
C45 C 1.1141(15) 1.4304(14) 0.6278(10) 0.032(4) Uani 1 1 d . . . . .
C46 C 1.2218(14) 1.3931(15) 0.6379(11) 0.040(5) Uani 1 1 d . . . . .
C47 C 1.2404(18) 1.3451(17) 0.5829(13) 0.053(6) Uani 1 1 d . . . . .
H47 H 1.312434 1.324769 0.589017 0.064 Uiso 1 1 calc R U . . .
C48 C 1.1564(19) 1.3225(17) 0.5144(12) 0.051(5) Uani 1 1 d . . . . .
H48 H 1.170952 1.285902 0.475696 0.061 Uiso 1 1 calc R U . . .
C49 C 1.0491(18) 1.3562(17) 0.5048(11) 0.048(5) Uani 1 1 d . . . . .
H49 H 0.991251 1.342501 0.459581 0.057 Uiso 1 1 calc R U . . .
C50 C 1.0314(17) 1.4098(16) 0.5635(11) 0.040(5) Uani 1 1 d . . . . .
C51 C 1.3158(16) 1.4159(15) 0.7169(12) 0.046(4) Uani 1 1 d . U . . .
H51 H 1.301258 1.472870 0.746189 0.056 Uiso 1 1 calc R U . . .
C52 C 1.4320(15) 1.434(2) 0.7083(15) 0.100(8) Uani 1 1 d . U . . .
H52A H 1.437056 1.491441 0.684870 0.151 Uiso 1 1 calc R U . . .
H52B H 1.490128 1.444743 0.755546 0.151 Uiso 1 1 calc R U . . .
H52C H 1.443969 1.377776 0.678981 0.151 Uiso 1 1 calc R U . . .
C53 C 1.315(2) 1.3280(17) 0.7528(15) 0.113(10) Uani 1 1 d . U . . .
H53A H 1.240747 1.313293 0.759586 0.170 Uiso 1 1 calc R U . . .
H53B H 1.327970 1.273090 0.722893 0.170 Uiso 1 1 calc R U . . .
H53C H 1.374129 1.340057 0.799458 0.170 Uiso 1 1 calc R U . . .
C54 C 0.9161(17) 1.4476(18) 0.5559(12) 0.050(5) Uani 1 1 d . U . . .
H54 H 0.905215 1.458760 0.603862 0.059 Uiso 1 1 calc R U . . .
C55 C 0.9039(19) 1.5381(18) 0.522(2) 0.139(12) Uani 1 1 d . U . . .
H55A H 0.964786 1.589581 0.550470 0.208 Uiso 1 1 calc R U . . .
H55B H 0.908404 1.525217 0.473316 0.208 Uiso 1 1 calc R U . . .
H55C H 0.830509 1.558390 0.519718 0.208 Uiso 1 1 calc R U . . .
C56 C 0.8156(18) 1.3804(17) 0.5037(16) 0.116(10) Uani 1 1 d . U . . .
H56A H 0.812346 1.316634 0.519233 0.174 Uiso 1 1 calc R U . . .
H56B H 0.745802 1.407136 0.502244 0.174 Uiso 1 1 calc R U . . .
H56C H 0.823697 1.373963 0.455842 0.174 Uiso 1 1 calc R U . . .
C57 C 0.1835(17) 0.6677(16) 0.1873(12) 0.062(6) Uani 1 1 d . . . . .
H57A H 0.159463 0.728127 0.170181 0.074 Uiso 1 1 calc R U . . .
H57B H 0.250365 0.655208 0.172794 0.074 Uiso 1 1 calc R U . . .
C58 C 0.2157(15) 0.6811(16) 0.2650(11) 0.045(5) Uani 1 1 d . . . . .
H58A H 0.232011 0.618721 0.281845 0.054 Uiso 1 1 calc R U . . .
H58B H 0.151523 0.700663 0.279743 0.054 Uiso 1 1 calc R U . . .
C59 C 0.3224(17) 0.7596(15) 0.3013(12) 0.053(6) Uani 1 1 d . . . . .
H59A H 0.388553 0.737617 0.290136 0.063 Uiso 1 1 calc R U . . .
H59B H 0.308772 0.820757 0.281715 0.063 Uiso 1 1 calc R U . . .
C60 C 0.3475(16) 0.7775(16) 0.3799(12) 0.046(5) Uani 1 1 d . . . . .
H60A H 0.362854 0.716520 0.399333 0.055 Uiso 1 1 calc R U . . .
H60B H 0.280066 0.797165 0.390720 0.055 Uiso 1 1 calc R U . . .
C61 C 0.4476(16) 0.8549(14) 0.4170(10) 0.040(4) Uani 1 1 d . . . . .
H61A H 0.429034 0.916865 0.400178 0.048 Uiso 1 1 calc R U . . .
H61B H 0.512691 0.837905 0.402056 0.048 Uiso 1 1 calc R U . . .
C62 C 0.4840(16) 0.8705(15) 0.4985(11) 0.044(5) Uani 1 1 d . . . . .
H62A H 0.419688 0.888892 0.513700 0.052 Uiso 1 1 calc R U . . .
H62B H 0.501741 0.808488 0.515532 0.052 Uiso 1 1 calc R U . . .
C63 C 0.5814(18) 0.9440(16) 0.5329(12) 0.052(6) Uani 1 1 d . . . . .
H63A H 0.564698 1.005298 0.514284 0.063 Uiso 1 1 calc R U . . .
H63B H 0.646399 0.924273 0.519055 0.063 Uiso 1 1 calc R U . . .
C64 C 0.617(2) 0.9635(16) 0.6163(11) 0.075(8) Uani 1 1 d . . . . .
H64A H 0.554974 0.988493 0.631007 0.090 Uiso 1 1 calc R U . . .
H64B H 0.630394 0.902239 0.635655 0.090 Uiso 1 1 calc R U . . .
C101 C 0.3086(12) 1.0611(9) 0.2987(6) 0.036(4) Uani 1 1 d . . . . .
C102 C 0.3206(9) 1.0965(8) 0.3685(6) 0.0423(19) Uani 1 1 d . . . . .
C103 C 0.2396(9) 1.0659(8) 0.4003(6) 0.044(2) Uani 1 1 d . . . . .
H103 H 0.245505 1.089878 0.448173 0.053 Uiso 1 1 calc R U . . .
C104 C 0.1568(18) 1.0028(15) 0.3594(11) 0.048(5) Uani 1 1 d . . . . .
C105 C 0.1310(9) 0.9618(8) 0.2916(6) 0.042(2) Uani 1 1 d . . . . .
C106 C 0.2129(9) 0.9915(8) 0.2597(6) 0.045(2) Uani 1 1 d . . . . .
H106 H 0.203947 0.964685 0.211876 0.053 Uiso 1 1 calc R U . . .
O1 O 0.4131(12) 1.1651(11) 0.4061(9) 0.047(4) Uani 1 1 d . . . . .
O2 O 0.0401(11) 0.9006(11) 0.2538(8) 0.053(3) Uani 1 1 d . . . . .
C107 C 0.0593(8) 0.9674(8) 0.3978(6) 0.046(2) Uani 1 1 d . . . . .
H10A H 0.056375 1.019730 0.434733 0.055 Uiso 1 1 calc R U . . .
H10B H -0.016668 0.950748 0.361393 0.055 Uiso 1 1 calc R U . . .
C108 C 0.0968(15) 0.8769(11) 0.4324(10) 0.034(4) Uani 1 1 d . . . . .
C109 C 0.1503(9) 0.8814(8) 0.5022(6) 0.045(2) Uani 1 1 d . . . . .
C110 C 0.1736(9) 0.7973(9) 0.5299(5) 0.045(2) Uani 1 1 d . . . . .
H110 H 0.219861 0.801863 0.578317 0.053 Uiso 1 1 calc R U . . .
C111 C 0.1342(12) 0.7109(12) 0.4918(7) 0.040(3) Uani 1 1 d . . . . .
C112 C 0.0569(8) 0.7029(8) 0.4200(6) 0.042(2) Uani 1 1 d . . . . .
C113 C 0.0351(8) 0.7871(8) 0.3921(6) 0.043(2) Uani 1 1 d . . . . .
H113 H -0.020287 0.785248 0.346667 0.051 Uiso 1 1 calc R U . . .
O3 O 0.2059(15) 0.9746(12) 0.5400(9) 0.061(4) Uani 1 1 d . . . . .
O4 O 0.0280(15) 0.6231(10) 0.3845(8) 0.066(4) Uani 1 1 d . . . . .
C114 C 0.1613(9) 0.6163(8) 0.5217(6) 0.045(2) Uani 1 1 d . . . . .
H11A H 0.161828 0.622433 0.571980 0.054 Uiso 1 1 calc R U . . .
H11B H 0.102284 0.562061 0.493400 0.054 Uiso 1 1 calc R U . . .
C115 C 0.2771(7) 0.5956(6) 0.5178(4) 0.047(3) Uani 1 1 d G . . . .
C116 C 0.3782(7) 0.6380(6) 0.5700(4) 0.054(3) Uani 1 1 d G . . . .
C117 C 0.4813(7) 0.6218(7) 0.5612(4) 0.048(2) Uani 1 1 d G . . . .
H117 H 0.550218 0.650769 0.596811 0.058 Uiso 1 1 calc R U . . .
C118 C 0.4834(7) 0.5633(7) 0.5003(4) 0.042(4) Uani 1 1 d G . . . .
C119 C 0.3824(6) 0.5208(6) 0.4481(4) 0.0393(18) Uani 1 1 d G . . . .
C120 C 0.2793(6) 0.5370(6) 0.4569(4) 0.0399(19) Uani 1 1 d G . . . .
H120 H 0.210372 0.508037 0.421311 0.048 Uiso 1 1 calc R U . . .
O5 O 0.385(2) 0.6891(14) 0.6287(10) 0.113(8) Uani 1 1 d D . . . .
O6 O 0.3874(11) 0.4629(10) 0.3921(8) 0.041(3) Uani 1 1 d . . . . .
C121 C 0.5958(9) 0.5509(8) 0.4900(6) 0.045(2) Uani 1 1 d . . . . .
H12D H 0.589725 0.484336 0.465192 0.054 Uiso 1 1 calc R U . . .
H12E H 0.653125 0.556201 0.537845 0.054 Uiso 1 1 calc R U . . .
C122 C 0.6448(18) 0.6287(15) 0.4438(13) 0.056(6) Uani 1 1 d . . . . .
C123 C 0.7092(9) 0.7071(9) 0.4799(6) 0.049(2) Uani 1 1 d . . . . .
C124 C 0.7426(8) 0.7710(8) 0.4376(6) 0.047(2) Uani 1 1 d . . . . .
H124 H 0.786805 0.831012 0.461793 0.056 Uiso 1 1 calc R U . . .
C125 C 0.7172(18) 0.7543(16) 0.3655(12) 0.049(5) Uani 1 1 d . . . . .
C126 C 0.6247(9) 0.6698(8) 0.3318(6) 0.044(2) Uani 1 1 d . . . . .
C127 C 0.5908(9) 0.6056(8) 0.3733(6) 0.044(2) Uani 1 1 d . . . . .
H127 H 0.534581 0.550621 0.353146 0.052 Uiso 1 1 calc R U . . .
O7 O 0.7548(13) 0.7278(11) 0.5495(8) 0.074(5) Uani 1 1 d . . . . .
O8 O 0.5966(17) 0.6566(12) 0.2603(8) 0.064(5) Uani 1 1 d . . . . .
C128 C 0.7339(10) 0.8259(8) 0.3211(7) 0.056(3) Uani 1 1 d . . . . .
H12F H 0.734575 0.790341 0.275253 0.067 Uiso 1 1 calc R U . . .
H12G H 0.810608 0.862526 0.344756 0.067 Uiso 1 1 calc R U . . .
C129 C 0.6524(7) 0.8998(7) 0.3028(5) 0.062(6) Uani 1 1 d G . . . .
C130 C 0.6622(7) 0.9825(6) 0.3513(5) 0.050(2) Uani 1 1 d G . . . .
C131 C 0.5805(7) 1.0442(6) 0.3369(5) 0.055(3) Uani 1 1 d G . . . .
H131 H 0.587251 1.100600 0.370072 0.067 Uiso 1 1 calc R U . . .
C132 C 0.4889(7) 1.0233(6) 0.2740(5) 0.059(5) Uani 1 1 d G . . . .
C133 C 0.4790(7) 0.9407(6) 0.2255(5) 0.053(3) Uani 1 1 d G . . . .
C134 C 0.5607(7) 0.8789(6) 0.2399(5) 0.051(2) Uani 1 1 d G . . . .
H134 H 0.553970 0.822503 0.206772 0.061 Uiso 1 1 calc R U . . .
O9 O 0.7675(16) 1.0085(15) 0.4139(10) 0.085(6) Uani 1 1 d . . . . .
O10 O 0.4140(19) 0.9277(12) 0.1665(8) 0.085(5) Uani 1 1 d . . . . .
C135 C 0.3939(9) 1.0878(8) 0.2624(6) 0.047(2) Uani 1 1 d . . . . .
H13D H 0.428388 1.156069 0.280585 0.056 Uiso 1 1 calc R U . . .
H13E H 0.354387 1.082927 0.210339 0.056 Uiso 1 1 calc R U . . .
C136 C 0.4258(10) 1.2084(9) 0.4734(6) 0.057(3) Uani 1 1 d . . . . .
H13F H 0.435745 1.159865 0.506654 0.069 Uiso 1 1 calc R U . . .
H13G H 0.357830 1.238421 0.473953 0.069 Uiso 1 1 calc R U . . .
C137 C 0.5263(16) 1.2828(12) 0.4959(10) 0.080(5) Uani 1 1 d . . . . .
H13H H 0.537322 1.315146 0.544415 0.121 Uiso 1 1 calc R U . . .
H13I H 0.593128 1.252297 0.495393 0.121 Uiso 1 1 calc R U . . .
H13J H 0.515506 1.330558 0.462815 0.121 Uiso 1 1 calc R U . . .
C138 C -0.0513(16) 0.8409(11) 0.2143(10) 0.109(7) Uani 1 1 d . . . . .
H13K H -0.108491 0.849258 0.238744 0.131 Uiso 1 1 calc R U . . .
H13L H -0.031413 0.775034 0.219571 0.131 Uiso 1 1 calc R U . . .
C139 C -0.108(4) 0.837(2) 0.142(2) 0.22(2) Uani 1 1 d . . . . .
H13M H -0.173107 0.785791 0.127377 0.328 Uiso 1 1 calc R U . . .
H13N H -0.135203 0.899670 0.134165 0.328 Uiso 1 1 calc R U . . .
H13O H -0.057222 0.824575 0.114768 0.328 Uiso 1 1 calc R U . . .
C140 C 0.2876(16) 1.0621(10) 0.5762(7) 0.081(5) Uani 1 1 d . . . . .
H14A H 0.362495 1.053506 0.571412 0.098 Uiso 1 1 calc R U . . .
H14B H 0.262184 1.118427 0.553132 0.098 Uiso 1 1 calc R U . . .
C141 C 0.297(3) 1.079(2) 0.6470(11) 0.154(16) Uani 1 1 d . . . . .
H14C H 0.351488 1.137460 0.670101 0.230 Uiso 1 1 calc R U . . .
H14D H 0.222981 1.088546 0.651683 0.230 Uiso 1 1 calc R U . . .
H14E H 0.323144 1.023721 0.669937 0.230 Uiso 1 1 calc R U . . .
C142 C 0.0233(11) 0.5410(10) 0.3446(8) 0.063(3) Uani 1 1 d . . . . .
H14F H 0.029652 0.485616 0.371684 0.075 Uiso 1 1 calc R U . . .
H14G H 0.080076 0.543589 0.319141 0.075 Uiso 1 1 calc R U . . .
C143 C -0.105(3) 0.541(2) 0.2916(13) 0.120(10) Uani 1 1 d . . . . .
H14H H -0.127170 0.482895 0.255432 0.179 Uiso 1 1 calc R U . . .
H14I H -0.157174 0.541605 0.319595 0.179 Uiso 1 1 calc R U . . .
H14J H -0.107470 0.598751 0.267803 0.179 Uiso 1 1 calc R U . . .
C144 C 0.4637(17) 0.7249(13) 0.6800(13) 0.086(6) Uani 1 1 d D . . . .
H14K H 0.516420 0.767743 0.664443 0.103 Uiso 1 1 calc R U . . .
H14L H 0.504791 0.672922 0.700862 0.103 Uiso 1 1 calc R U . . .
C145 C 0.4293(15) 0.7848(13) 0.7393(11) 0.090(5) Uani 1 1 d D . . . .
H14M H 0.497346 0.811901 0.779495 0.135 Uiso 1 1 calc R U . . .
H14N H 0.390338 0.837458 0.719500 0.135 Uiso 1 1 calc R U . . .
H14O H 0.378697 0.742536 0.755958 0.135 Uiso 1 1 calc R U . . .
C146 C 0.2888(9) 0.4032(9) 0.3424(6) 0.045(2) Uani 1 1 d . . . . .
H14P H 0.232703 0.444657 0.319969 0.054 Uiso 1 1 calc R U . . .
H14Q H 0.253842 0.359902 0.368303 0.054 Uiso 1 1 calc R U . . .
C147 C 0.3192(15) 0.3445(12) 0.2862(8) 0.060(4) Uani 1 1 d . . . . .
H14R H 0.251006 0.304311 0.252844 0.091 Uiso 1 1 calc R U . . .
H14S H 0.352795 0.387411 0.260071 0.091 Uiso 1 1 calc R U . . .
H14T H 0.373904 0.302780 0.308335 0.091 Uiso 1 1 calc R U . . .
C148 C 0.8059(12) 0.7457(11) 0.6201(6) 0.065(3) Uani 1 1 d . . . . .
H14U H 0.799219 0.683804 0.638988 0.078 Uiso 1 1 calc R U . . .
H14V H 0.762436 0.789062 0.640724 0.078 Uiso 1 1 calc R U . . .
C149 C 0.9202(15) 0.7871(18) 0.6469(12) 0.088(7) Uani 1 1 d . . . . .
H149 H 0.945477 0.795783 0.699317 0.132 Uiso 1 1 calc R U . . .
H150 H 0.966018 0.744278 0.629092 0.132 Uiso 1 1 calc R U . . .
H151 H 0.929036 0.850105 0.630837 0.132 Uiso 1 1 calc R U . . .
C150 C 0.5449(17) 0.6473(12) 0.1880(7) 0.088(5) Uani 1 1 d . . . . .
H15D H 0.482274 0.686807 0.178631 0.106 Uiso 1 1 calc R U . . .
H15E H 0.600128 0.673447 0.165820 0.106 Uiso 1 1 calc R U . . .
C151 C 0.503(4) 0.555(2) 0.157(2) 0.20(2) Uani 1 1 d . . . . .
H15F H 0.467264 0.553903 0.104974 0.300 Uiso 1 1 calc R U . . .
H15G H 0.564659 0.515720 0.164405 0.300 Uiso 1 1 calc R U . . .
H15H H 0.446666 0.529096 0.177231 0.300 Uiso 1 1 calc R U . . .
C152 C 0.8714(12) 1.0212(12) 0.4869(8) 0.072(4) Uani 1 1 d D . . . .
H15I H 0.846580 0.990356 0.523164 0.086 Uiso 1 1 calc R U . . .
H15J H 0.933418 0.988539 0.478301 0.086 Uiso 1 1 calc R U . . .
C153 C 0.912(2) 1.1220(16) 0.5136(14) 0.093(8) Uani 1 1 d D . . . .
H15K H 0.975497 1.128186 0.558221 0.140 Uiso 1 1 calc R U . . .
H15L H 0.937743 1.152296 0.478034 0.140 Uiso 1 1 calc R U . . .
H15M H 0.851026 1.154111 0.522835 0.140 Uiso 1 1 calc R U . . .
C154 C 0.3728(14) 0.8546(14) 0.1139(7) 0.077(5) Uani 1 1 d . . . . .
H15N H 0.349397 0.800359 0.136516 0.093 Uiso 1 1 calc R U . . .
H15O H 0.439076 0.837230 0.100556 0.093 Uiso 1 1 calc R U . . .
C155 C 0.286(2) 0.8487(14) 0.0489(10) 0.112(7) Uani 1 1 d . . . . .
H15P H 0.275932 0.784087 0.021335 0.168 Uiso 1 1 calc R U . . .
H15Q H 0.215929 0.860198 0.058077 0.168 Uiso 1 1 calc R U . . .
H15R H 0.306800 0.897560 0.021639 0.168 Uiso 1 1 calc R U . . .
C1R C 1.015489 0.823146 0.889579 0.088 Uani 1 1 d . . . . .
H1R H 1.087049 0.825411 0.882170 0.106 Uiso 1 1 calc R U . . .
C2R C 0.941334 0.885928 0.860011 0.118 Uani 1 1 d . . . . .
H2R H 0.962213 0.931102 0.832394 0.142 Uiso 1 1 calc R U . . .
C3R C 0.836631 0.882614 0.870851 0.089 Uani 1 1 d . . . . .
H3R H 0.785950 0.925523 0.850643 0.107 Uiso 1 1 calc R U . . .
C4R C 0.806082 0.816517 0.911259 0.163 Uani 1 1 d . . . . .
H4R H 0.734521 0.814251 0.918667 0.195 Uiso 1 1 calc R U . . .
C5R C 0.880236 0.753735 0.940828 0.109 Uani 1 1 d . . . . .
H5R H 0.859357 0.708562 0.968446 0.131 Uiso 1 1 calc R U . . .
C6R C 0.984939 0.757048 0.929988 0.147 Uani 1 1 d . . . . .
H6R H 1.035620 0.714139 0.950196 0.176 Uiso 1 1 calc R U . . .
C1S C 0.156315 0.988046 0.776611 0.041 Uani 1 1 d . . . . .
H1S H 0.091424 0.975636 0.735004 0.050 Uiso 1 1 calc R U . . .
C2S C 0.189031 1.080349 0.816092 0.156 Uani 1 1 d . . . . .
H2S H 0.146499 1.131025 0.801469 0.187 Uiso 1 1 calc R U . . .
C3S C 0.283977 1.098507 0.876969 0.179 Uani 1 1 d . . . . .
H3S H 0.306337 1.161593 0.903952 0.215 Uiso 1 1 calc R U . . .
C4S C 0.346207 1.024361 0.898366 0.099 Uani 1 1 d . . . . .
H4S H 0.411098 1.036771 0.939973 0.119 Uiso 1 1 calc R U . . .
C5S C 0.313492 0.932057 0.858886 0.065 Uani 1 1 d . . . . .
H5S H 0.356023 0.881382 0.873511 0.078 Uiso 1 1 calc R U . . .
C6S C 0.218547 0.913898 0.798008 0.179 Uani 1 1 d . . . . .
H6S H 0.196188 0.850813 0.771024 0.215 Uiso 1 1 calc R U . . .
C1T C 0.626544 0.536053 0.990166 0.089 Uani 1 1 d . . . . .
H1T H 0.667512 0.484729 1.005395 0.107 Uiso 1 1 calc R U . . .
C2T C 0.660915 0.628598 1.029143 0.129 Uani 1 1 d . . . . .
H2T H 0.725374 0.640525 1.071011 0.155 Uiso 1 1 calc R U . . .
C3T C 0.600972 0.703692 1.006860 0.083 Uani 1 1 d . . . . .
H3T H 0.624463 0.766942 1.033499 0.100 Uiso 1 1 calc R U . . .
C4T C 0.506659 0.686242 0.945601 0.257 Uani 1 1 d . . . . .
H4T H 0.465692 0.737566 0.930372 0.309 Uiso 1 1 calc R U . . .
C5T C 0.472287 0.593697 0.906624 0.144 Uani 1 1 d . . . . .
H5T H 0.407827 0.581771 0.864756 0.173 Uiso 1 1 calc R U . . .
C6T C 0.532228 0.518602 0.928905 0.107 Uani 1 1 d . . . . .
H6T H 0.508736 0.455352 0.902265 0.129 Uiso 1 1 calc R U . . .
 
loop_
 _atom_site_aniso_label
 _atom_site_aniso_U_11
 _atom_site_aniso_U_22
 _atom_site_aniso_U_33
 _atom_site_aniso_U_23
 _atom_site_aniso_U_13
 _atom_site_aniso_U_12
Au1 0.0396(3) 0.0361(4) 0.0241(3) 0.0050(3) 0.0116(3) 0.0023(3)
Au2 0.0397(3) 0.0357(3) 0.0235(3) 0.0046(3) 0.0113(3) 0.0019(3)
P1 0.048(3) 0.048(3) 0.037(3) 0.006(3) 0.006(2) -0.007(3)
P2 0.056(4) 0.047(3) 0.045(3) 0.006(3) 0.012(3) -0.003(3)
N1 0.049(7) 0.056(9) 0.035(7) 0.009(6) 0.012(6) -0.002(6)
N2 0.088(11) 0.055(11) 0.049(9) -0.003(8) 0.020(8) 0.010(9)
N3 0.073(10) 0.042(9) 0.027(6) -0.006(6) 0.005(6) -0.013(7)
N4 0.020(6) 0.030(8) 0.035(8) 0.004(6) 0.007(5) -0.003(5)
N5 0.037(8) 0.055(10) 0.028(7) 0.014(7) 0.013(6) 0.010(7)
N6 0.073(11) 0.041(8) 0.043(8) 0.004(6) 0.012(7) -0.022(7)
N7 0.065(9) 0.034(8) 0.060(10) 0.014(7) 0.002(8) -0.012(7)
N8 0.057(9) 0.038(9) 0.079(12) 0.016(8) 0.020(8) 0.016(7)
N9 0.037(7) 0.026(6) 0.016(5) -0.007(5) 0.007(5) -0.001(5)
N10 0.042(8) 0.040(9) 0.021(7) 0.011(6) 0.016(6) 0.009(7)
C1 0.044(9) 0.038(10) 0.033(9) -0.016(7) 0.011(7) -0.016(7)
C2 0.031(7) 0.053(9) 0.013(6) 0.016(6) 0.010(5) 0.020(6)
C3 0.045(10) 0.039(10) 0.031(9) 0.005(8) 0.014(7) -0.001(8)
C4 0.033(8) 0.028(7) 0.040(9) -0.003(6) 0.005(7) -0.004(6)
C5 0.034(7) 0.031(8) 0.023(7) 0.004(6) 0.010(5) 0.003(6)
C6 0.046(11) 0.042(11) 0.027(9) 0.004(8) 0.023(8) 0.011(9)
C7 0.057(11) 0.040(9) 0.028(9) 0.000(7) 0.007(7) 0.016(8)
C8 0.063(12) 0.041(9) 0.048(12) 0.002(8) 0.039(10) 0.007(9)
C9 0.045(10) 0.047(11) 0.050(11) 0.004(8) 0.024(9) 0.018(9)
C10 0.044(9) 0.045(10) 0.039(9) 0.011(7) 0.029(8) 0.009(8)
C11 0.060(11) 0.071(12) 0.023(7) -0.003(7) 0.003(7) 0.030(9)
C12 0.14(2) 0.19(3) 0.23(3) 0.17(2) 0.12(2) 0.13(2)
C13 0.043(7) 0.099(13) 0.044(6) 0.003(6) 0.012(5) 0.031(7)
C14 0.035(8) 0.083(13) 0.046(9) 0.010(8) 0.012(7) 0.004(8)
C15 0.058(13) 0.35(5) 0.073(14) 0.01(2) 0.027(11) -0.076(19)
C16 0.035(6) 0.17(2) 0.060(10) 0.051(11) 0.011(6) 0.037(9)
C17 0.068(12) 0.043(10) 0.030(9) 0.000(7) 0.033(8) 0.003(8)
C18 0.038(8) 0.058(10) 0.014(6) 0.004(6) 0.008(5) 0.008(6)
C19 0.039(9) 0.101(15) 0.023(8) 0.013(8) 0.022(7) 0.023(9)
C20 0.056(10) 0.095(16) 0.040(11) 0.014(10) 0.025(8) 0.007(10)
C21 0.070(13) 0.086(13) 0.027(9) 0.011(8) 0.011(8) 0.007(10)
C22 0.046(9) 0.042(8) 0.029(9) -0.006(6) 0.011(7) -0.005(7)
C23 0.050(11) 0.086(15) 0.028(9) 0.006(9) 0.016(8) 0.027(10)
C24 0.076(12) 0.068(12) 0.042(9) -0.002(8) 0.004(8) 0.048(10)
C25 0.038(9) 0.069(13) 0.055(12) 0.009(9) 0.001(8) 0.007(9)
C26 0.055(10) 0.071(10) 0.037(9) 0.013(7) 0.015(7) 0.017(8)
C27 0.055(14) 0.18(2) 0.11(2) -0.055(18) 0.004(13) -0.039(16)
C28 0.054(12) 0.119(15) 0.23(3) 0.099(17) 0.028(15) 0.048(12)
C29 0.061(10) 0.042(10) 0.024(7) 0.020(7) 0.019(7) 0.015(8)
C30 0.026(6) 0.015(5) 0.038(8) -0.007(5) 0.005(5) -0.014(5)
C31 0.063(11) 0.038(9) 0.027(8) 0.004(6) 0.015(8) 0.009(8)
C32 0.036(9) 0.040(11) 0.040(10) 0.008(8) 0.009(7) 0.003(8)
C33 0.024(6) 0.043(9) 0.016(7) 0.001(6) -0.004(5) 0.003(6)
C34 0.051(10) 0.084(14) 0.023(8) 0.022(8) 0.010(7) 0.027(9)
C35 0.059(10) 0.075(11) 0.023(8) 0.018(7) 0.016(7) 0.014(8)
C36 0.069(13) 0.094(16) 0.031(9) 0.014(9) 0.031(9) 0.015(11)
C37 0.048(11) 0.064(12) 0.058(13) -0.007(10) 0.011(10) -0.010(9)
C38 0.034(7) 0.044(9) 0.043(9) -0.002(7) 0.013(6) 0.007(6)
C39 0.044(9) 0.088(13) 0.028(8) 0.015(8) -0.003(7) 0.012(9)
C40 0.061(14) 0.18(3) 0.046(9) -0.012(12) 0.009(9) 0.012(15)
C41 0.070(14) 0.089(14) 0.119(18) 0.028(13) 0.021(13) 0.016(11)
C42 0.039(9) 0.039(8) 0.027(8) 0.000(6) 0.003(7) 0.005(7)
C43 0.084(13) 0.072(12) 0.042(9) 0.013(8) 0.008(9) 0.005(10)
C44 0.050(10) 0.063(11) 0.028(7) -0.010(7) 0.007(7) 0.010(9)
C45 0.032(7) 0.038(8) 0.037(9) 0.016(7) 0.021(6) 0.014(6)
C46 0.022(7) 0.047(10) 0.047(10) 0.014(8) 0.005(7) 0.005(7)
C47 0.038(10) 0.071(14) 0.067(14) 0.022(11) 0.034(10) 0.013(10)
C48 0.055(12) 0.065(13) 0.046(12) 0.013(10) 0.031(10) 0.025(10)
C49 0.048(10) 0.074(14) 0.033(10) 0.015(9) 0.023(8) 0.020(9)
C50 0.040(10) 0.046(12) 0.033(10) 0.014(9) 0.006(8) 0.017(9)
C51 0.031(6) 0.048(7) 0.054(8) 0.003(6) 0.006(6) 0.011(6)
C52 0.026(7) 0.160(18) 0.103(16) 0.023(13) 0.002(8) 0.013(10)
C53 0.120(18) 0.077(12) 0.091(15) 0.031(10) -0.037(12) -0.016(11)
C54 0.040(8) 0.075(12) 0.038(9) 0.007(8) 0.011(7) 0.031(8)
C55 0.053(9) 0.079(12) 0.29(4) 0.071(16) 0.031(14) 0.042(9)
C56 0.045(9) 0.065(10) 0.20(3) -0.019(14) -0.007(11) 0.016(7)
C57 0.059(11) 0.061(13) 0.066(14) 0.018(10) 0.023(10) -0.003(9)
C58 0.031(7) 0.050(11) 0.044(10) 0.001(8) 0.001(6) -0.004(7)
C59 0.043(10) 0.045(11) 0.059(13) 0.015(9) 0.005(9) -0.014(9)
C60 0.032(8) 0.041(10) 0.068(12) 0.013(8) 0.021(8) 0.002(7)
C61 0.039(8) 0.038(9) 0.034(8) 0.000(6) 0.004(6) -0.005(7)
C62 0.043(10) 0.045(11) 0.047(11) 0.000(8) 0.023(9) 0.005(8)
C63 0.065(12) 0.043(10) 0.050(11) 0.008(8) 0.025(9) -0.014(9)
C64 0.105(16) 0.059(13) 0.036(10) -0.010(8) 0.012(10) -0.052(11)
C101 0.045(7) 0.034(7) 0.036(8) 0.011(6) 0.023(6) -0.001(5)
C102 0.041(4) 0.040(5) 0.056(5) 0.014(4) 0.025(4) 0.011(4)
C103 0.049(5) 0.048(5) 0.046(5) 0.019(4) 0.024(4) 0.019(4)
C104 0.053(12) 0.045(11) 0.038(10) 0.003(8) 0.003(8) 0.013(9)
C105 0.040(4) 0.048(5) 0.044(5) 0.018(4) 0.015(4) 0.010(4)
C106 0.055(5) 0.048(5) 0.041(5) 0.016(4) 0.025(4) 0.014(4)
O1 0.042(7) 0.047(9) 0.052(9) 0.002(7) 0.020(7) 0.000(7)
O2 0.039(5) 0.059(8) 0.058(8) 0.014(6) 0.013(5) 0.002(5)
C107 0.036(4) 0.058(6) 0.055(5) 0.021(5) 0.024(4) 0.018(4)
C108 0.042(7) 0.023(6) 0.043(8) -0.002(5) 0.026(6) 0.005(5)
C109 0.049(5) 0.051(5) 0.047(5) 0.013(4) 0.028(4) 0.015(4)
C110 0.051(5) 0.061(6) 0.032(4) 0.016(4) 0.023(4) 0.012(5)
C111 0.043(5) 0.060(7) 0.033(6) 0.021(5) 0.026(4) 0.022(5)
C112 0.038(4) 0.050(5) 0.048(5) 0.016(4) 0.026(4) 0.006(4)
C113 0.028(4) 0.058(6) 0.047(5) 0.017(4) 0.018(4) 0.007(4)
O3 0.086(11) 0.039(8) 0.058(10) -0.005(7) 0.031(9) -0.002(8)
O4 0.108(11) 0.043(6) 0.054(8) -0.002(5) 0.032(7) 0.036(7)
C114 0.048(5) 0.054(6) 0.044(5) 0.019(4) 0.027(4) 0.006(4)
C115 0.079(8) 0.036(6) 0.031(5) 0.011(4) 0.020(5) 0.011(5)
C116 0.067(7) 0.064(7) 0.028(4) 0.013(5) 0.008(4) 0.012(6)
C117 0.049(5) 0.058(6) 0.036(4) 0.013(4) 0.008(4) 0.009(4)
C118 0.039(7) 0.044(9) 0.048(10) 0.018(7) 0.011(6) 0.025(6)
C119 0.043(4) 0.039(5) 0.040(4) 0.015(4) 0.016(4) 0.005(4)
C120 0.044(5) 0.049(5) 0.037(4) 0.019(4) 0.021(4) 0.012(4)
O5 0.21(2) 0.069(9) 0.051(9) -0.013(7) 0.022(11) 0.077(11)
O6 0.032(6) 0.036(7) 0.052(8) 0.001(6) 0.014(6) 0.003(6)
C121 0.041(5) 0.049(5) 0.044(5) 0.014(4) 0.009(4) 0.015(4)
C122 0.049(12) 0.035(11) 0.075(16) 0.016(10) -0.001(10) 0.027(9)
C123 0.037(5) 0.050(6) 0.051(6) 0.001(5) 0.002(4) 0.017(4)
C124 0.031(4) 0.033(5) 0.072(7) 0.002(4) 0.011(4) 0.008(3)
C125 0.043(8) 0.062(11) 0.061(11) 0.024(8) 0.035(8) 0.015(7)
C126 0.048(5) 0.038(5) 0.050(5) 0.001(4) 0.024(4) 0.001(4)
C127 0.043(5) 0.043(5) 0.044(5) 0.002(4) 0.013(4) 0.008(4)
O7 0.076(9) 0.056(8) 0.055(8) -0.012(6) -0.029(6) 0.025(7)
O8 0.122(14) 0.045(9) 0.033(8) 0.008(6) 0.034(8) 0.009(9)
C128 0.053(6) 0.044(5) 0.087(8) 0.005(5) 0.050(6) 0.005(4)
C129 0.070(10) 0.058(10) 0.087(13) 0.021(9) 0.060(10) 0.027(8)
C130 0.051(5) 0.040(5) 0.076(7) 0.010(5) 0.042(5) 0.006(4)
C131 0.055(6) 0.041(5) 0.086(9) 0.012(5) 0.048(6) 0.002(5)
C132 0.092(10) 0.035(6) 0.096(12) 0.037(7) 0.078(10) 0.031(7)
C133 0.060(6) 0.046(6) 0.071(7) 0.020(5) 0.045(6) 0.010(5)
C134 0.056(6) 0.044(5) 0.064(6) 0.003(5) 0.040(5) 0.002(5)
O9 0.093(11) 0.123(15) 0.072(11) 0.053(10) 0.047(9) 0.052(10)
O10 0.161(16) 0.071(9) 0.030(6) 0.014(6) 0.034(8) 0.039(9)
C135 0.052(5) 0.044(5) 0.062(6) 0.020(4) 0.038(5) 0.010(4)
C136 0.057(6) 0.059(7) 0.054(6) -0.002(5) 0.020(5) 0.006(5)
C137 0.093(13) 0.054(8) 0.061(10) 0.002(7) -0.013(8) -0.014(8)
C138 0.111(13) 0.057(8) 0.097(12) 0.003(8) -0.053(10) 0.003(8)
C139 0.25(4) 0.09(2) 0.18(3) 0.01(2) -0.12(3) 0.03(2)
C140 0.141(14) 0.048(7) 0.045(6) -0.003(5) 0.028(7) -0.011(8)
C141 0.24(3) 0.13(2) 0.062(11) -0.069(13) 0.067(16) -0.09(2)
C142 0.074(7) 0.054(7) 0.080(8) 0.010(6) 0.053(7) 0.010(6)
C143 0.17(3) 0.12(2) 0.046(10) 0.018(12) 0.006(12) 0.027(19)
C144 0.103(12) 0.061(9) 0.132(17) 0.026(10) 0.080(13) 0.045(9)
C145 0.082(10) 0.076(10) 0.103(14) -0.011(9) 0.018(9) 0.028(8)
C146 0.040(5) 0.055(6) 0.043(5) 0.015(5) 0.014(4) 0.009(4)
C147 0.086(10) 0.053(7) 0.042(6) 0.006(5) 0.017(6) 0.021(7)
C148 0.079(8) 0.072(8) 0.041(5) 0.010(5) 0.019(5) -0.008(6)
C149 0.057(8) 0.103(16) 0.068(10) -0.030(10) -0.016(8) 0.010(9)
C150 0.133(14) 0.074(9) 0.045(6) -0.002(6) 0.015(7) 0.010(9)
C151 0.31(6) 0.08(2) 0.20(4) 0.00(2) 0.07(4) 0.05(3)
C152 0.062(7) 0.083(9) 0.059(7) 0.015(7) 0.010(6) -0.019(7)
C153 0.108(15) 0.107(17) 0.073(12) -0.009(11) 0.037(11) 0.048(12)
C154 0.086(10) 0.096(11) 0.039(6) -0.008(7) 0.024(6) -0.034(9)
C155 0.17(2) 0.076(11) 0.075(10) -0.008(8) 0.014(12) 0.039(13)
C1R 0.090 0.065 0.109 -0.028 0.054 -0.011
C2R 0.168 0.072 0.129 -0.045 0.104 -0.029
C3R 0.109 0.082 0.071 -0.015 0.031 0.005
C4R 0.148 0.159 0.169 -0.125 0.126 -0.106
C5R 0.165 0.075 0.069 -0.028 0.039 -0.028
C6R 0.090 0.140 0.160 -0.109 0.024 -0.015
C1S 0.041 0.041 0.041 0.006 0.013 0.006
C2S 0.156 0.156 0.156 0.023 0.050 0.022
C3S 0.179 0.179 0.179 0.027 0.057 0.025
C4S 0.099 0.099 0.099 0.015 0.032 0.014
C5S 0.065 0.065 0.065 0.010 0.021 0.009
C6S 0.179 0.179 0.179 0.027 0.057 0.025
C1T 0.079 0.125 0.100 0.032 0.069 0.033
C2T 0.115 0.050 0.243 0.019 0.081 0.035
C3T 0.058 0.077 0.099 0.021 0.005 -0.003
C4T 0.355 0.176 0.458 0.194 0.347 0.189
C5T 0.062 0.246 0.106 0.018 -0.001 0.035
C6T 0.096 0.120 0.104 -0.032 0.052 0.000
 
_geom_special_details
;
 All esds (except the esd in the dihedral angle between two l.s. planes)
 are estimated using the full covariance matrix.  The cell esds are taken
 into account individually in the estimation of esds in distances, angles
 and torsion angles; correlations between esds in cell parameters are only
 used when they are defined by crystal symmetry.  An approximate (isotropic)
 treatment of cell esds is used for estimating esds involving l.s. planes.
;
 
loop_
 _geom_bond_atom_site_label_1
 _geom_bond_atom_site_label_2
 _geom_bond_distance
 _geom_bond_site_symmetry_2
 _geom_bond_publ_flag
Au1 C2 1.974(17) . ?
Au1 C1 2.022(16) . ?
Au2 C29 1.999(19) . ?
Au2 C30 2.063(13) . ?
P1 N1 1.66(2) . ?
P1 C1 1.681(19) . ?
P2 N6 1.721(19) . ?
P2 C29 1.76(2) . ?
N1 N2 1.41(3) . ?
N1 C57 1.44(3) . ?
N2 N3 1.34(3) . ?
N3 C1 1.37(3) . ?
N4 C3 1.40(2) . ?
N4 C2 1.410(19) . ?
N4 C5 1.45(2) . ?
N5 C2 1.32(2) . ?
N5 C4 1.44(2) . ?
N5 C17 1.51(2) . ?
N6 N7 1.26(3) . ?
N6 C64 1.53(2) . ?
N7 N8 1.28(2) . ?
N8 C29 1.36(2) . ?
N9 C31 1.35(2) . ?
N9 C30 1.37(2) . ?
N9 C33 1.39(2) . ?
N10 C30 1.31(2) . ?
N10 C32 1.38(3) . ?
N10 C45 1.44(2) . ?
C3 C4 1.35(3) . ?
C3 H3 0.9500 . ?
C4 H4 0.9500 . ?
C5 C10 1.33(2) . ?
C5 C6 1.44(3) . ?
C6 C7 1.40(2) . ?
C6 C11 1.47(3) . ?
C7 C8 1.32(3) . ?
C7 H7 0.9500 . ?
C8 C9 1.34(3) . ?
C8 H8 0.9500 . ?
C9 C10 1.45(2) . ?
C9 H9 0.9500 . ?
C10 C14 1.42(3) . ?
C11 C12 1.54(3) . ?
C11 C13 1.57(3) . ?
C11 H11 1.0000 . ?
C12 H12A 0.9800 . ?
C12 H12B 0.9800 . ?
C12 H12C 0.9800 . ?
C13 H13A 0.9800 . ?
C13 H13B 0.9800 . ?
C13 H13C 0.9800 . ?
C14 C15 1.50(3) . ?
C14 C16 1.55(3) . ?
C14 H14 1.0000 . ?
C15 H15A 0.9800 . ?
C15 H15B 0.9800 . ?
C15 H15C 0.9800 . ?
C16 H16A 0.9800 . ?
C16 H16B 0.9800 . ?
C16 H16C 0.9800 . ?
C17 C18 1.29(3) . ?
C17 C22 1.37(3) . ?
C18 C19 1.416(19) . ?
C18 C23 1.55(3) . ?
C19 C20 1.39(3) . ?
C19 H19 0.9500 . ?
C20 C21 1.44(3) . ?
C20 H20 0.9500 . ?
C21 C22 1.36(3) . ?
C21 H21 0.9500 . ?
C22 C26 1.54(3) . ?
C23 C25 1.49(3) . ?
C23 C24 1.60(3) . ?
C23 H23 1.0000 . ?
C24 H24A 0.9800 . ?
C24 H24B 0.9800 . ?
C24 H24C 0.9800 . ?
C25 H25A 0.9800 . ?
C25 H25B 0.9800 . ?
C25 H25C 0.9800 . ?
C26 C27 1.50(3) . ?
C26 C28 1.59(3) . ?
C26 H26 1.0000 . ?
C27 H27A 0.9800 . ?
C27 H27B 0.9800 . ?
C27 H27C 0.9800 . ?
C28 H28A 0.9800 . ?
C28 H28B 0.9800 . ?
C28 H28C 0.9800 . ?
C31 C32 1.34(3) . ?
C31 H31 0.9500 . ?
C32 H32 0.9500 . ?
C33 C34 1.43(2) . ?
C33 C38 1.49(2) . ?
C34 C35 1.42(3) . ?
C34 C39 1.50(3) . ?
C35 C36 1.30(3) . ?
C35 H35 0.9500 . ?
C36 C37 1.38(3) . ?
C36 H36 0.9500 . ?
C37 C38 1.39(3) . ?
C37 H37 0.9500 . ?
C38 C42 1.46(3) . ?
C39 C41 1.42(3) . ?
C39 C40 1.51(3) . ?
C39 H39 1.0000 . ?
C40 H40A 0.9800 . ?
C40 H40B 0.9800 . ?
C40 H40C 0.9800 . ?
C41 H41A 0.9800 . ?
C41 H41B 0.9800 . ?
C41 H41C 0.9800 . ?
C42 C43 1.49(3) . ?
C42 C44 1.54(2) . ?
C42 H42 1.0000 . ?
C43 H43A 0.9800 . ?
C43 H43B 0.9800 . ?
C43 H43C 0.9800 . ?
C44 H44A 0.9800 . ?
C44 H44B 0.9800 . ?
C44 H44C 0.9800 . ?
C45 C50 1.35(3) . ?
C45 C46 1.46(2) . ?
C46 C47 1.31(3) . ?
C46 C51 1.62(3) . ?
C47 C48 1.42(3) . ?
C47 H47 0.9500 . ?
C48 C49 1.44(3) . ?
C48 H48 0.9500 . ?
C49 C50 1.40(3) . ?
C49 H49 0.9500 . ?
C50 C54 1.56(3) . ?
C51 C53 1.49(3) . ?
C51 C52 1.52(3) . ?
C51 H51 1.0000 . ?
C52 H52A 0.9800 . ?
C52 H52B 0.9800 . ?
C52 H52C 0.9800 . ?
C53 H53A 0.9800 . ?
C53 H53B 0.9800 . ?
C53 H53C 0.9800 . ?
C54 C55 1.50(3) . ?
C54 C56 1.52(3) . ?
C54 H54 1.0000 . ?
C55 H55A 0.9800 . ?
C55 H55B 0.9800 . ?
C55 H55C 0.9800 . ?
C56 H56A 0.9800 . ?
C56 H56B 0.9800 . ?
C56 H56C 0.9800 . ?
C57 C58 1.45(3) . ?
C57 H57A 0.9900 . ?
C57 H57B 0.9900 . ?
C58 C59 1.57(2) . ?
C58 H58A 0.9900 . ?
C58 H58B 0.9900 . ?
C59 C60 1.48(3) . ?
C59 H59A 0.9900 . ?
C59 H59B 0.9900 . ?
C60 C61 1.510(10) . ?
C60 H60A 0.9900 . ?
C60 H60B 0.9900 . ?
C61 C62 1.52(3) . ?
C61 H61A 0.9900 . ?
C61 H61B 0.9900 . ?
C62 C63 1.45(3) . ?
C62 H62A 0.9900 . ?
C62 H62B 0.9900 . ?
C63 C64 1.56(3) . ?
C63 H63A 0.9900 . ?
C63 H63B 0.9900 . ?
C64 H64A 0.9900 . ?
C64 H64B 0.9900 . ?
C101 C102 1.374(14) . ?
C101 C106 1.422(16) . ?
C101 C135 1.501(13) . ?
C102 O1 1.384(17) . ?
C102 C103 1.405(13) . ?
C103 C104 1.29(2) . ?
C103 H103 0.9500 . ?
C104 C105 1.33(2) . ?
C104 C107 1.69(2) . ?
C105 O2 1.318(16) . ?
C105 C106 1.412(13) . ?
C106 H106 0.9500 . ?
O1 C136 1.360(18) . ?
O2 C138 1.320(19) . ?
C107 C108 1.56(2) . ?
C107 H10A 0.9900 . ?
C107 H10B 0.9900 . ?
C108 C109 1.33(2) . ?
C108 C113 1.425(18) . ?
C109 C110 1.376(14) . ?
C109 O3 1.428(18) . ?
C110 C111 1.317(18) . ?
C110 H110 0.9500 . ?
C111 C112 1.441(15) . ?
C111 C114 1.541(16) . ?
C112 O4 1.211(18) . ?
C112 C113 1.378(14) . ?
C113 H113 0.9500 . ?
O3 C140 1.47(2) . ?
O4 C142 1.310(18) . ?
C114 C115 1.532(11) . ?
C114 H11A 0.9900 . ?
C114 H11B 0.9900 . ?
C115 C116 1.392(4) . ?
C115 C120 1.393(4) . ?
C116 O5 1.272(18) . ?
C116 C117 1.393(4) . ?
C117 C118 1.393(4) . ?
C117 H117 0.9500 . ?
C118 C119 1.393(4) . ?
C118 C121 1.508(11) . ?
C119 O6 1.324(15) . ?
C119 C120 1.393(4) . ?
C120 H120 0.9500 . ?
O5 C144 1.20(3) . ?
O6 C146 1.437(17) . ?
C121 C122 1.69(2) . ?
C121 H12D 0.9900 . ?
C121 H12E 0.9900 . ?
C122 C123 1.29(2) . ?
C122 C127 1.34(2) . ?
C123 O7 1.310(18) . ?
C123 C124 1.410(16) . ?
C124 C125 1.35(2) . ?
C124 H124 0.9500 . ?
C125 C128 1.45(2) . ?
C125 C126 1.51(2) . ?
C126 O8 1.340(17) . ?
C126 C127 1.403(14) . ?
C127 H127 0.9500 . ?
O7 C148 1.332(17) . ?
O8 C150 1.37(2) . ?
C128 C129 1.525(13) . ?
C128 H12F 0.9900 . ?
C128 H12G 0.9900 . ?
C129 C130 1.392(5) . ?
C129 C134 1.392(5) . ?
C130 C131 1.392(5) . ?
C130 O9 1.49(2) . ?
C131 C132 1.392(5) . ?
C131 H131 0.9500 . ?
C132 C133 1.392(5) . ?
C132 C135 1.545(12) . ?
C133 O10 1.186(19) . ?
C133 C134 1.392(5) . ?
C134 H134 0.9500 . ?
O9 C152 1.60(2) . ?
O10 C154 1.32(2) . ?
C135 H13D 0.9900 . ?
C135 H13E 0.9900 . ?
C136 C137 1.472(19) . ?
C136 H13F 0.9900 . ?
C136 H13G 0.9900 . ?
C137 H13H 0.9800 . ?
C137 H13I 0.9800 . ?
C137 H13J 0.9800 . ?
C138 C139 1.38(4) . ?
C138 H13K 0.9900 . ?
C138 H13L 0.9900 . ?
C139 H13M 0.9800 . ?
C139 H13N 0.9800 . ?
C139 H13O 0.9800 . ?
C140 C141 1.36(2) . ?
C140 H14A 0.9900 . ?
C140 H14B 0.9900 . ?
C141 H14C 0.9800 . ?
C141 H14D 0.9800 . ?
C141 H14E 0.9800 . ?
C142 C143 1.63(3) . ?
C142 H14F 0.9900 . ?
C142 H14G 0.9900 . ?
C143 H14H 0.9800 . ?
C143 H14I 0.9800 . ?
C143 H14J 0.9800 . ?
C144 C145 1.56(2) . ?
C144 H14K 0.9900 . ?
C144 H14L 0.9900 . ?
C145 H14M 0.9800 . ?
C145 H14N 0.9800 . ?
C145 H14O 0.9800 . ?
C146 C147 1.478(16) . ?
C146 H14P 0.9900 . ?
C146 H14Q 0.9900 . ?
C147 H14R 0.9800 . ?
C147 H14S 0.9800 . ?
C147 H14T 0.9800 . ?
C148 C149 1.40(2) . ?
C148 H14U 0.9900 . ?
C148 H14V 0.9900 . ?
C149 H149 0.9800 . ?
C149 H150 0.9800 . ?
C149 H151 0.9800 . ?
C150 C151 1.35(3) . ?
C150 H15D 0.9900 . ?
C150 H15E 0.9900 . ?
C151 H15F 0.9800 . ?
C151 H15G 0.9800 . ?
C151 H15H 0.9800 . ?
C152 C153 1.44(2) . ?
C152 H15I 0.9900 . ?
C152 H15J 0.9900 . ?
C153 H15K 0.9800 . ?
C153 H15L 0.9800 . ?
C153 H15M 0.9800 . ?
C154 C155 1.40(2) . ?
C154 H15N 0.9900 . ?
C154 H15O 0.9900 . ?
C155 H15P 0.9800 . ?
C155 H15Q 0.9800 . ?
C155 H15R 0.9800 . ?
C1R C2R 1.3900 . ?
C1R C6R 1.3900 . ?
C1R H1R 0.9500 . ?
C2R C3R 1.3900 . ?
C2R H2R 0.9500 . ?
C3R C4R 1.3900 . ?
C3R H3R 0.9500 . ?
C4R C5R 1.3900 . ?
C4R H4R 0.9500 . ?
C5R C6R 1.3900 . ?
C5R H5R 0.9500 . ?
C6R H6R 0.9500 . ?
C1S C2S 1.3900 . ?
C1S C6S 1.3900 . ?
C1S H1S 0.9500 . ?
C2S C3S 1.3900 . ?
C2S H2S 0.9500 . ?
C3S C4S 1.3900 . ?
C3S H3S 0.9500 . ?
C4S C5S 1.3900 . ?
C4S H4S 0.9500 . ?
C5S C6S 1.3900 . ?
C5S H5S 0.9500 . ?
C6S H6S 0.9500 . ?
C1T C2T 1.3900 . ?
C1T C6T 1.3900 . ?
C1T H1T 0.9500 . ?
C2T C3T 1.3900 . ?
C2T H2T 0.9500 . ?
C3T C4T 1.3900 . ?
C3T H3T 0.9500 . ?
C4T C5T 1.3900 . ?
C4T H4T 0.9500 . ?
C5T C6T 1.3900 . ?
C5T H5T 0.9500 . ?
C6T H6T 0.9500 . ?
 
loop_
 _geom_angle_atom_site_label_1
 _geom_angle_atom_site_label_2
 _geom_angle_atom_site_label_3
 _geom_angle
 _geom_angle_site_symmetry_1
 _geom_angle_site_symmetry_3
 _geom_angle_publ_flag
C2 Au1 C1 171.6(8) . . ?
C29 Au2 C30 175.2(8) . . ?
N1 P1 C1 91.1(10) . . ?
N6 P2 C29 84.7(10) . . ?
N2 N1 C57 115.1(19) . . ?
N2 N1 P1 111.5(15) . . ?
C57 N1 P1 132.4(16) . . ?
N3 N2 N1 113(2) . . ?
N2 N3 C1 111.6(18) . . ?
C3 N4 C2 111.0(14) . . ?
C3 N4 C5 127.2(14) . . ?
C2 N4 C5 121.8(14) . . ?
C2 N5 C4 117.0(14) . . ?
C2 N5 C17 119.2(15) . . ?
C4 N5 C17 123.7(16) . . ?
N7 N6 C64 120.2(19) . . ?
N7 N6 P2 119.2(14) . . ?
C64 N6 P2 120.7(17) . . ?
N6 N7 N8 109.6(18) . . ?
N7 N8 C29 118.3(18) . . ?
C31 N9 C30 106.1(14) . . ?
C31 N9 C33 128.0(14) . . ?
C30 N9 C33 125.9(14) . . ?
C30 N10 C32 109.9(15) . . ?
C30 N10 C45 124.4(15) . . ?
C32 N10 C45 125.6(15) . . ?
N3 C1 P1 112.9(12) . . ?
N3 C1 Au1 123.3(14) . . ?
P1 C1 Au1 123.8(12) . . ?
N5 C2 N4 101.0(14) . . ?
N5 C2 Au1 131.5(11) . . ?
N4 C2 Au1 127.3(11) . . ?
C4 C3 N4 109.3(17) . . ?
C4 C3 H3 125.4 . . ?
N4 C3 H3 125.4 . . ?
C3 C4 N5 101.7(17) . . ?
C3 C4 H4 129.2 . . ?
N5 C4 H4 129.2 . . ?
C10 C5 C6 126.3(16) . . ?
C10 C5 N4 119.7(16) . . ?
C6 C5 N4 114.0(15) . . ?
C7 C6 C5 113.3(17) . . ?
C7 C6 C11 121.0(18) . . ?
C5 C6 C11 125.6(16) . . ?
C8 C7 C6 123(2) . . ?
C8 C7 H7 118.6 . . ?
C6 C7 H7 118.6 . . ?
C7 C8 C9 121.8(19) . . ?
C7 C8 H8 119.1 . . ?
C9 C8 H8 119.1 . . ?
C8 C9 C10 121.3(18) . . ?
C8 C9 H9 119.4 . . ?
C10 C9 H9 119.4 . . ?
C5 C10 C14 123.9(17) . . ?
C5 C10 C9 114.4(18) . . ?
C14 C10 C9 121.3(18) . . ?
C6 C11 C12 107.2(19) . . ?
C6 C11 C13 111.2(18) . . ?
C12 C11 C13 122(2) . . ?
C6 C11 H11 104.9 . . ?
C12 C11 H11 104.9 . . ?
C13 C11 H11 104.9 . . ?
C11 C12 H12A 109.5 . . ?
C11 C12 H12B 109.5 . . ?
H12A C12 H12B 109.5 . . ?
C11 C12 H12C 109.5 . . ?
H12A C12 H12C 109.5 . . ?
H12B C12 H12C 109.5 . . ?
C11 C13 H13A 109.5 . . ?
C11 C13 H13B 109.5 . . ?
H13A C13 H13B 109.5 . . ?
C11 C13 H13C 109.5 . . ?
H13A C13 H13C 109.5 . . ?
H13B C13 H13C 109.5 . . ?
C10 C14 C15 117.8(19) . . ?
C10 C14 C16 112.0(18) . . ?
C15 C14 C16 112(2) . . ?
C10 C14 H14 104.7 . . ?
C15 C14 H14 104.7 . . ?
C16 C14 H14 104.7 . . ?
C14 C15 H15A 109.5 . . ?
C14 C15 H15B 109.5 . . ?
H15A C15 H15B 109.5 . . ?
C14 C15 H15C 109.5 . . ?
H15A C15 H15C 109.5 . . ?
H15B C15 H15C 109.5 . . ?
C14 C16 H16A 109.5 . . ?
C14 C16 H16B 109.5 . . ?
H16A C16 H16B 109.5 . . ?
C14 C16 H16C 109.5 . . ?
H16A C16 H16C 109.5 . . ?
H16B C16 H16C 109.5 . . ?
C18 C17 C22 124.4(17) . . ?
C18 C17 N5 118.4(17) . . ?
C22 C17 N5 117.2(17) . . ?
C17 C18 C19 119.8(17) . . ?
C17 C18 C23 124.9(16) . . ?
C19 C18 C23 115.2(16) . . ?
C20 C19 C18 121.5(18) . . ?
C20 C19 H19 119.2 . . ?
C18 C19 H19 119.2 . . ?
C19 C20 C21 113(2) . . ?
C19 C20 H20 123.5 . . ?
C21 C20 H20 123.5 . . ?
C22 C21 C20 125(2) . . ?
C22 C21 H21 117.5 . . ?
C20 C21 H21 117.5 . . ?
C21 C22 C17 115.9(19) . . ?
C21 C22 C26 121(2) . . ?
C17 C22 C26 123.1(17) . . ?
C25 C23 C18 112.5(19) . . ?
C25 C23 C24 111.5(18) . . ?
C18 C23 C24 112.4(16) . . ?
C25 C23 H23 106.7 . . ?
C18 C23 H23 106.7 . . ?
C24 C23 H23 106.7 . . ?
C23 C24 H24A 109.5 . . ?
C23 C24 H24B 109.5 . . ?
H24A C24 H24B 109.5 . . ?
C23 C24 H24C 109.5 . . ?
H24A C24 H24C 109.5 . . ?
H24B C24 H24C 109.5 . . ?
C23 C25 H25A 109.5 . . ?
C23 C25 H25B 109.5 . . ?
H25A C25 H25B 109.5 . . ?
C23 C25 H25C 109.5 . . ?
H25A C25 H25C 109.5 . . ?
H25B C25 H25C 109.5 . . ?
C27 C26 C22 110(2) . . ?
C27 C26 C28 113(3) . . ?
C22 C26 C28 108.6(19) . . ?
C27 C26 H26 108.4 . . ?
C22 C26 H26 108.4 . . ?
C28 C26 H26 108.4 . . ?
C26 C27 H27A 109.5 . . ?
C26 C27 H27B 109.5 . . ?
H27A C27 H27B 109.5 . . ?
C26 C27 H27C 109.5 . . ?
H27A C27 H27C 109.5 . . ?
H27B C27 H27C 109.5 . . ?
C26 C28 H28A 109.5 . . ?
C26 C28 H28B 109.5 . . ?
H28A C28 H28B 109.5 . . ?
C26 C28 H28C 109.5 . . ?
H28A C28 H28C 109.5 . . ?
H28B C28 H28C 109.5 . . ?
N8 C29 P2 108.1(14) . . ?
N8 C29 Au2 131.3(15) . . ?
P2 C29 Au2 120.6(10) . . ?
N10 C30 N9 108.3(13) . . ?
N10 C30 Au2 127.0(12) . . ?
N9 C30 Au2 124.0(11) . . ?
C32 C31 N9 110.7(18) . . ?
C32 C31 H31 124.6 . . ?
N9 C31 H31 124.6 . . ?
C31 C32 N10 104.9(17) . . ?
C31 C32 H32 127.6 . . ?
N10 C32 H32 127.6 . . ?
N9 C33 C34 118.4(15) . . ?
N9 C33 C38 118.4(14) . . ?
C34 C33 C38 123.0(17) . . ?
C35 C34 C33 116.9(18) . . ?
C35 C34 C39 120.8(18) . . ?
C33 C34 C39 122.3(17) . . ?
C36 C35 C34 119(2) . . ?
C36 C35 H35 120.6 . . ?
C34 C35 H35 120.6 . . ?
C35 C36 C37 127(2) . . ?
C35 C36 H36 116.6 . . ?
C37 C36 H36 116.6 . . ?
C36 C37 C38 121(2) . . ?
C36 C37 H37 119.3 . . ?
C38 C37 H37 119.3 . . ?
C37 C38 C42 125.8(19) . . ?
C37 C38 C33 113.0(19) . . ?
C42 C38 C33 121.2(17) . . ?
C41 C39 C34 113(2) . . ?
C41 C39 C40 113(2) . . ?
C34 C39 C40 111(2) . . ?
C41 C39 H39 106.6 . . ?
C34 C39 H39 106.6 . . ?
C40 C39 H39 106.6 . . ?
C39 C40 H40A 109.5 . . ?
C39 C40 H40B 109.5 . . ?
H40A C40 H40B 109.5 . . ?
C39 C40 H40C 109.5 . . ?
H40A C40 H40C 109.5 . . ?
H40B C40 H40C 109.5 . . ?
C39 C41 H41A 109.5 . . ?
C39 C41 H41B 109.5 . . ?
H41A C41 H41B 109.5 . . ?
C39 C41 H41C 109.5 . . ?
H41A C41 H41C 109.5 . . ?
H41B C41 H41C 109.5 . . ?
C38 C42 C43 107.8(17) . . ?
C38 C42 C44 112.0(17) . . ?
C43 C42 C44 109.4(17) . . ?
C38 C42 H42 109.2 . . ?
C43 C42 H42 109.2 . . ?
C44 C42 H42 109.2 . . ?
C42 C43 H43A 109.5 . . ?
C42 C43 H43B 109.5 . . ?
H43A C43 H43B 109.5 . . ?
C42 C43 H43C 109.5 . . ?
H43A C43 H43C 109.5 . . ?
H43B C43 H43C 109.5 . . ?
C42 C44 H44A 109.5 . . ?
C42 C44 H44B 109.5 . . ?
H44A C44 H44B 109.5 . . ?
C42 C44 H44C 109.5 . . ?
H44A C44 H44C 109.5 . . ?
H44B C44 H44C 109.5 . . ?
C50 C45 N10 123.2(17) . . ?
C50 C45 C46 120.2(18) . . ?
N10 C45 C46 116.4(16) . . ?
C47 C46 C45 119.3(18) . . ?
C47 C46 C51 122.4(17) . . ?
C45 C46 C51 118.2(17) . . ?
C46 C47 C48 122.1(19) . . ?
C46 C47 H47 118.9 . . ?
C48 C47 H47 118.9 . . ?
C47 C48 C49 118.7(19) . . ?
C47 C48 H48 120.7 . . ?
C49 C48 H48 120.7 . . ?
C50 C49 C48 119(2) . . ?
C50 C49 H49 120.7 . . ?
C48 C49 H49 120.7 . . ?
C45 C50 C49 120.9(19) . . ?
C45 C50 C54 118.5(18) . . ?
C49 C50 C54 120.6(18) . . ?
C53 C51 C52 106(2) . . ?
C53 C51 C46 109.0(17) . . ?
C52 C51 C46 108.4(18) . . ?
C53 C51 H51 110.9 . . ?
C52 C51 H51 110.9 . . ?
C46 C51 H51 110.9 . . ?
C51 C52 H52A 109.5 . . ?
C51 C52 H52B 109.5 . . ?
H52A C52 H52B 109.5 . . ?
C51 C52 H52C 109.5 . . ?
H52A C52 H52C 109.5 . . ?
H52B C52 H52C 109.5 . . ?
C51 C53 H53A 109.5 . . ?
C51 C53 H53B 109.5 . . ?
H53A C53 H53B 109.5 . . ?
C51 C53 H53C 109.5 . . ?
H53A C53 H53C 109.5 . . ?
H53B C53 H53C 109.5 . . ?
C55 C54 C56 100(2) . . ?
C55 C54 C50 113.8(19) . . ?
C56 C54 C50 113.4(18) . . ?
C55 C54 H54 109.8 . . ?
C56 C54 H54 109.8 . . ?
C50 C54 H54 109.8 . . ?
C54 C55 H55A 109.5 . . ?
C54 C55 H55B 109.5 . . ?
H55A C55 H55B 109.5 . . ?
C54 C55 H55C 109.5 . . ?
H55A C55 H55C 109.5 . . ?
H55B C55 H55C 109.5 . . ?
C54 C56 H56A 109.5 . . ?
C54 C56 H56B 109.5 . . ?
H56A C56 H56B 109.5 . . ?
C54 C56 H56C 109.5 . . ?
H56A C56 H56C 109.5 . . ?
H56B C56 H56C 109.5 . . ?
N1 C57 C58 112.9(18) . . ?
N1 C57 H57A 109.0 . . ?
C58 C57 H57A 109.0 . . ?
N1 C57 H57B 109.0 . . ?
C58 C57 H57B 109.0 . . ?
H57A C57 H57B 107.8 . . ?
C57 C58 C59 112.3(17) . . ?
C57 C58 H58A 109.1 . . ?
C59 C58 H58A 109.1 . . ?
C57 C58 H58B 109.1 . . ?
C59 C58 H58B 109.1 . . ?
H58A C58 H58B 107.9 . . ?
C60 C59 C58 111.1(16) . . ?
C60 C59 H59A 109.4 . . ?
C58 C59 H59A 109.4 . . ?
C60 C59 H59B 109.4 . . ?
C58 C59 H59B 109.4 . . ?
H59A C59 H59B 108.0 . . ?
C59 C60 C61 112.9(11) . . ?
C59 C60 H60A 109.0 . . ?
C61 C60 H60A 109.0 . . ?
C59 C60 H60B 109.0 . . ?
C61 C60 H60B 109.0 . . ?
H60A C60 H60B 107.8 . . ?
C60 C61 C62 115.4(12) . . ?
C60 C61 H61A 108.4 . . ?
C62 C61 H61A 108.4 . . ?
C60 C61 H61B 108.4 . . ?
C62 C61 H61B 108.4 . . ?
H61A C61 H61B 107.5 . . ?
C63 C62 C61 114.3(16) . . ?
C63 C62 H62A 108.7 . . ?
C61 C62 H62A 108.7 . . ?
C63 C62 H62B 108.7 . . ?
C61 C62 H62B 108.7 . . ?
H62A C62 H62B 107.6 . . ?
C62 C63 C64 114.9(16) . . ?
C62 C63 H63A 108.5 . . ?
C64 C63 H63A 108.5 . . ?
C62 C63 H63B 108.5 . . ?
C64 C63 H63B 108.5 . . ?
H63A C63 H63B 107.5 . . ?
N6 C64 C63 110.2(16) . . ?
N6 C64 H64A 109.6 . . ?
C63 C64 H64A 109.6 . . ?
N6 C64 H64B 109.6 . . ?
C63 C64 H64B 109.6 . . ?
H64A C64 H64B 108.1 . . ?
C102 C101 C106 118.3(9) . . ?
C102 C101 C135 123.7(11) . . ?
C106 C101 C135 117.9(9) . . ?
C101 C102 O1 118.2(10) . . ?
C101 C102 C103 121.0(10) . . ?
O1 C102 C103 120.8(10) . . ?
C104 C103 C102 114.8(12) . . ?
C104 C103 H103 122.6 . . ?
C102 C103 H103 122.6 . . ?
C103 C104 C105 132.3(18) . . ?
C103 C104 C107 114.5(14) . . ?
C105 C104 C107 113.1(14) . . ?
O2 C105 C104 127.1(13) . . ?
O2 C105 C106 119.9(10) . . ?
C104 C105 C106 113.0(12) . . ?
C105 C106 C101 120.5(9) . . ?
C105 C106 H106 119.7 . . ?
C101 C106 H106 119.7 . . ?
C136 O1 C102 121.2(12) . . ?
C105 O2 C138 178.2(15) . . ?
C108 C107 C104 106.4(10) . . ?
C108 C107 H10A 110.5 . . ?
C104 C107 H10A 110.5 . . ?
C108 C107 H10B 110.5 . . ?
C104 C107 H10B 110.5 . . ?
H10A C107 H10B 108.6 . . ?
C109 C108 C113 119.1(14) . . ?
C109 C108 C107 122.7(12) . . ?
C113 C108 C107 114.3(14) . . ?
C108 C109 C110 119.5(11) . . ?
C108 C109 O3 116.2(12) . . ?
C110 C109 O3 122.3(11) . . ?
C111 C110 C109 122.5(10) . . ?
C111 C110 H110 118.7 . . ?
C109 C110 H110 118.7 . . ?
C110 C111 C112 119.2(11) . . ?
C110 C111 C114 123.1(10) . . ?
C112 C111 C114 117.6(13) . . ?
O4 C112 C113 123.4(11) . . ?
O4 C112 C111 117.8(12) . . ?
C113 C112 C111 117.9(11) . . ?
C112 C113 C108 118.9(11) . . ?
C112 C113 H113 120.5 . . ?
C108 C113 H113 120.5 . . ?
C109 O3 C140 166.1(16) . . ?
C112 O4 C142 164.9(16) . . ?
C115 C114 C111 109.6(7) . . ?
C115 C114 H11A 109.7 . . ?
C111 C114 H11A 109.7 . . ?
C115 C114 H11B 109.7 . . ?
C111 C114 H11B 109.7 . . ?
H11A C114 H11B 108.2 . . ?
C116 C115 C120 120.0 . . ?
C116 C115 C114 122.5(6) . . ?
C120 C115 C114 117.4(6) . . ?
O5 C116 C115 124.7(14) . . ?
O5 C116 C117 115.2(14) . . ?
C115 C116 C117 120.0 . . ?
C116 C117 C118 120.0 . . ?
C116 C117 H117 120.0 . . ?
C118 C117 H117 120.0 . . ?
C119 C118 C117 120.0 . . ?
C119 C118 C121 120.7(6) . . ?
C117 C118 C121 119.2(6) . . ?
O6 C119 C118 118.5(7) . . ?
O6 C119 C120 121.5(7) . . ?
C118 C119 C120 120.0 . . ?
C119 C120 C115 120.0 . . ?
C119 C120 H120 120.0 . . ?
C115 C120 H120 120.0 . . ?
C144 O5 C116 133(2) . . ?
C119 O6 C146 122.1(10) . . ?
C118 C121 C122 117.1(9) . . ?
C118 C121 H12D 108.0 . . ?
C122 C121 H12D 108.0 . . ?
C118 C121 H12E 108.0 . . ?
C122 C121 H12E 108.0 . . ?
H12D C121 H12E 107.3 . . ?
C123 C122 C127 130.0(19) . . ?
C123 C122 C121 117.4(18) . . ?
C127 C122 C121 111.2(15) . . ?
C122 C123 O7 127.3(16) . . ?
C122 C123 C124 114.3(14) . . ?
O7 C123 C124 118.0(12) . . ?
C125 C124 C123 125.8(12) . . ?
C125 C124 H124 117.1 . . ?
C123 C124 H124 117.1 . . ?
C124 C125 C128 125.4(18) . . ?
C124 C125 C126 111.9(14) . . ?
C128 C125 C126 117.7(17) . . ?
O8 C126 C127 126.3(11) . . ?
O8 C126 C125 111.4(12) . . ?
C127 C126 C125 121.4(11) . . ?
C122 C127 C126 114.1(13) . . ?
C122 C127 H127 122.9 . . ?
C126 C127 H127 122.9 . . ?
C123 O7 C148 176.6(16) . . ?
C126 O8 C150 167.1(19) . . ?
C125 C128 C129 120.5(10) . . ?
C125 C128 H12F 107.2 . . ?
C129 C128 H12F 107.2 . . ?
C125 C128 H12G 107.2 . . ?
C129 C128 H12G 107.2 . . ?
H12F C128 H12G 106.8 . . ?
C130 C129 C134 120.0 . . ?
C130 C129 C128 120.7(7) . . ?
C134 C129 C128 119.0(7) . . ?
C129 C130 C131 120.0 . . ?
C129 C130 O9 118.5(9) . . ?
C131 C130 O9 121.1(9) . . ?
C130 C131 C132 120.0 . . ?
C130 C131 H131 120.0 . . ?
C132 C131 H131 120.0 . . ?
C133 C132 C131 120.0 . . ?
C133 C132 C135 120.8(6) . . ?
C131 C132 C135 119.0(6) . . ?
O10 C133 C132 122.5(10) . . ?
O10 C133 C134 116.4(10) . . ?
C132 C133 C134 120.0 . . ?
C133 C134 C129 120.0 . . ?
C133 C134 H134 120.0 . . ?
C129 C134 H134 120.0 . . ?
C130 O9 C152 169.7(14) . . ?
C133 O10 C154 136.7(17) . . ?
C101 C135 C132 113.4(8) . . ?
C101 C135 H13D 108.9 . . ?
C132 C135 H13D 108.9 . . ?
C101 C135 H13E 108.9 . . ?
C132 C135 H13E 108.9 . . ?
H13D C135 H13E 107.7 . . ?
O1 C136 C137 107.9(13) . . ?
O1 C136 H13F 110.1 . . ?
C137 C136 H13F 110.1 . . ?
O1 C136 H13G 110.1 . . ?
C137 C136 H13G 110.1 . . ?
H13F C136 H13G 108.4 . . ?
C136 C137 H13H 109.5 . . ?
C136 C137 H13I 109.5 . . ?
H13H C137 H13I 109.5 . . ?
C136 C137 H13J 109.5 . . ?
H13H C137 H13J 109.5 . . ?
H13I C137 H13J 109.5 . . ?
O2 C138 C139 127(3) . . ?
O2 C138 H13K 105.5 . . ?
C139 C138 H13K 105.5 . . ?
O2 C138 H13L 105.5 . . ?
C139 C138 H13L 105.5 . . ?
H13K C138 H13L 106.0 . . ?
C138 C139 H13M 109.5 . . ?
C138 C139 H13N 109.5 . . ?
H13M C139 H13N 109.5 . . ?
C138 C139 H13O 109.5 . . ?
H13M C139 H13O 109.5 . . ?
H13N C139 H13O 109.5 . . ?
C141 C140 O3 110.6(15) . . ?
C141 C140 H14A 109.5 . . ?
O3 C140 H14A 109.5 . . ?
C141 C140 H14B 109.5 . . ?
O3 C140 H14B 109.5 . . ?
H14A C140 H14B 108.1 . . ?
C140 C141 H14C 109.5 . . ?
C140 C141 H14D 109.5 . . ?
H14C C141 H14D 109.5 . . ?
C140 C141 H14E 109.5 . . ?
H14C C141 H14E 109.5 . . ?
H14D C141 H14E 109.5 . . ?
O4 C142 C143 95.3(15) . . ?
O4 C142 H14F 112.7 . . ?
C143 C142 H14F 112.7 . . ?
O4 C142 H14G 112.7 . . ?
C143 C142 H14G 112.7 . . ?
H14F C142 H14G 110.2 . . ?
C142 C143 H14H 109.5 . . ?
C142 C143 H14I 109.5 . . ?
H14H C143 H14I 109.5 . . ?
C142 C143 H14J 109.5 . . ?
H14H C143 H14J 109.5 . . ?
H14I C143 H14J 109.5 . . ?
O5 C144 C145 113.7(17) . . ?
O5 C144 H14K 108.8 . . ?
C145 C144 H14K 108.8 . . ?
O5 C144 H14L 108.8 . . ?
C145 C144 H14L 108.8 . . ?
H14K C144 H14L 107.7 . . ?
C144 C145 H14M 109.5 . . ?
C144 C145 H14N 109.5 . . ?
H14M C145 H14N 109.5 . . ?
C144 C145 H14O 109.5 . . ?
H14M C145 H14O 109.5 . . ?
H14N C145 H14O 109.5 . . ?
O6 C146 C147 110.7(10) . . ?
O6 C146 H14P 109.5 . . ?
C147 C146 H14P 109.5 . . ?
O6 C146 H14Q 109.5 . . ?
C147 C146 H14Q 109.5 . . ?
H14P C146 H14Q 108.1 . . ?
C146 C147 H14R 109.5 . . ?
C146 C147 H14S 109.5 . . ?
H14R C147 H14S 109.5 . . ?
C146 C147 H14T 109.5 . . ?
H14R C147 H14T 109.5 . . ?
H14S C147 H14T 109.5 . . ?
O7 C148 C149 119.1(15) . . ?
O7 C148 H14U 107.5 . . ?
C149 C148 H14U 107.5 . . ?
O7 C148 H14V 107.5 . . ?
C149 C148 H14V 107.5 . . ?
H14U C148 H14V 107.0 . . ?
C148 C149 H149 109.5 . . ?
C148 C149 H150 109.5 . . ?
H149 C149 H150 109.5 . . ?
C148 C149 H151 109.5 . . ?
H149 C149 H151 109.5 . . ?
H150 C149 H151 109.5 . . ?
C151 C150 O8 114(2) . . ?
C151 C150 H15D 108.8 . . ?
O8 C150 H15D 108.8 . . ?
C151 C150 H15E 108.8 . . ?
O8 C150 H15E 108.8 . . ?
H15D C150 H15E 107.7 . . ?
C150 C151 H15F 109.5 . . ?
C150 C151 H15G 109.5 . . ?
H15F C151 H15G 109.5 . . ?
C150 C151 H15H 109.5 . . ?
H15F C151 H15H 109.5 . . ?
H15G C151 H15H 109.5 . . ?
C153 C152 O9 110.7(17) . . ?
C153 C152 H15I 109.5 . . ?
O9 C152 H15I 109.5 . . ?
C153 C152 H15J 109.5 . . ?
O9 C152 H15J 109.5 . . ?
H15I C152 H15J 108.1 . . ?
C152 C153 H15K 109.5 . . ?
C152 C153 H15L 109.5 . . ?
H15K C153 H15L 109.5 . . ?
C152 C153 H15M 109.5 . . ?
H15K C153 H15M 109.5 . . ?
H15L C153 H15M 109.5 . . ?
O10 C154 C155 130(2) . . ?
O10 C154 H15N 104.9 . . ?
C155 C154 H15N 104.9 . . ?
O10 C154 H15O 104.9 . . ?
C155 C154 H15O 104.9 . . ?
H15N C154 H15O 105.8 . . ?
C154 C155 H15P 109.5 . . ?
C154 C155 H15Q 109.5 . . ?
H15P C155 H15Q 109.5 . . ?
C154 C155 H15R 109.5 . . ?
H15P C155 H15R 109.5 . . ?
H15Q C155 H15R 109.5 . . ?
C2R C1R C6R 120.0 . . ?
C2R C1R H1R 120.0 . . ?
C6R C1R H1R 120.0 . . ?
C3R C2R C1R 120.0 . . ?
C3R C2R H2R 120.0 . . ?
C1R C2R H2R 120.0 . . ?
C2R C3R C4R 120.0 . . ?
C2R C3R H3R 120.0 . . ?
C4R C3R H3R 120.0 . . ?
C5R C4R C3R 120.0 . . ?
C5R C4R H4R 120.0 . . ?
C3R C4R H4R 120.0 . . ?
C6R C5R C4R 120.0 . . ?
C6R C5R H5R 120.0 . . ?
C4R C5R H5R 120.0 . . ?
C5R C6R C1R 120.0 . . ?
C5R C6R H6R 120.0 . . ?
C1R C6R H6R 120.0 . . ?
C2S C1S C6S 120.0 . . ?
C2S C1S H1S 120.0 . . ?
C6S C1S H1S 120.0 . . ?
C1S C2S C3S 120.0 . . ?
C1S C2S H2S 120.0 . . ?
C3S C2S H2S 120.0 . . ?
C2S C3S C4S 120.0 . . ?
C2S C3S H3S 120.0 . . ?
C4S C3S H3S 120.0 . . ?
C5S C4S C3S 120.0 . . ?
C5S C4S H4S 120.0 . . ?
C3S C4S H4S 120.0 . . ?
C4S C5S C6S 120.0 . . ?
C4S C5S H5S 120.0 . . ?
C6S C5S H5S 120.0 . . ?
C5S C6S C1S 120.0 . . ?
C5S C6S H6S 120.0 . . ?
C1S C6S H6S 120.0 . . ?
C2T C1T C6T 120.0 . . ?
C2T C1T H1T 120.0 . . ?
C6T C1T H1T 120.0 . . ?
C3T C2T C1T 120.0 . . ?
C3T C2T H2T 120.0 . . ?
C1T C2T H2T 120.0 . . ?
C4T C3T C2T 120.0 . . ?
C4T C3T H3T 120.0 . . ?
C2T C3T H3T 120.0 . . ?
C3T C4T C5T 120.0 . . ?
C3T C4T H4T 120.0 . . ?
C5T C4T H4T 120.0 . . ?
C6T C5T C4T 120.0 . . ?
C6T C5T H5T 120.0 . . ?
C4T C5T H5T 120.0 . . ?
C5T C6T C1T 120.0 . . ?
C5T C6T H6T 120.0 . . ?
C1T C6T H6T 120.0 . . ?
 
_refine_diff_density_max    2.576
_refine_diff_density_min   -1.104
_refine_diff_density_rms    0.099

_shelx_res_file
;
TITL p1 in P1
    shelx.res
    created by SHELXL-2018/1 at 10:05:01 on 13-Jul-2023
CELL  1.54184  12.5314  14.0421  19.8345   96.403  107.769   95.770
ZERR     1.00   0.0002   0.0002   0.0003    0.001    0.001    0.001
LATT  -1
SFAC  C    H    N    O    P    AU
UNIT  137  176  10   10   2    2
MERG   2
TWIN
DFIX  0.01 1.40 O5 C144
DFIX  0.01 1.55 C144 C145
DFIX  1.52 C152 C153
SIMU Au2 C30
DELU Au2 C30
SIMU C26 C27 C26 C28
RIGU C26 C27 C26 C28
SIMU C51 C52 C51 C53
RIGU C51 C52 C51 C53
SIMU C54 C55 C54 C56
RIGU C54 C55 C54 C56
SIMU N1 N2
DELU N1 N2
ISOR 0.01 C26 C51 C52
FMAP   2
PLAN   20
SIZE     0.020   0.040   0.200
ACTA
BOND   $H
L.S.  48
TEMP  -123.00
WGHT    0.048000    4.538600
BASF   0.48654
FVAR       0.09089
AU1   6   -0.156014    0.326193    0.090008    11.00000    0.03961    0.03611 =
         0.02406    0.00500    0.01164    0.00234
AU2   6    0.959353    1.303070    0.710615    11.00000    0.03965    0.03574 =
         0.02345    0.00457    0.01126    0.00186
P1    5    0.085214    0.470258    0.153627    11.00000    0.04800    0.04847 =
         0.03729    0.00597    0.00590   -0.00748
P2    5    0.717858    1.159201    0.647671    11.00000    0.05630    0.04750 =
         0.04491    0.00560    0.01151   -0.00339
N1    3    0.093395    0.589045    0.153504    11.00000    0.04926    0.05552 =
         0.03532    0.00936    0.01245   -0.00193
N2    3   -0.014031    0.616724    0.124605    11.00000    0.08795    0.05510 =
         0.04920   -0.00286    0.02027    0.00956
N3    3   -0.097391    0.542102    0.105487    11.00000    0.07263    0.04157 =
         0.02746   -0.00617    0.00453   -0.01325
N4    3   -0.294101    0.148028    0.111561    11.00000    0.02043    0.02974 =
         0.03516    0.00384    0.00712   -0.00331
N5    3   -0.234547    0.117058    0.024232    11.00000    0.03720    0.05549 =
         0.02753    0.01356    0.01312    0.01038
N6    3    0.724405    1.037248    0.646568    11.00000    0.07288    0.04131 =
         0.04267    0.00357    0.01223   -0.02243
N7    3    0.819129    1.009241    0.670499    11.00000    0.06463    0.03397 =
         0.05969    0.01364    0.00159   -0.01163
N8    3    0.896327    1.082664    0.694844    11.00000    0.05659    0.03752 =
         0.07908    0.01599    0.02035    0.01553
N9    3    1.036943    1.513488    0.780554    11.00000    0.03652    0.02599 =
         0.01596   -0.00712    0.00671   -0.00051
N10   3    1.098814    1.481257    0.690631    11.00000    0.04193    0.04031 =
         0.02115    0.01130    0.01585    0.00919
C1    1   -0.056207    0.455986    0.116175    11.00000    0.04448    0.03812 =
         0.03276   -0.01563    0.01086   -0.01554
C2    1   -0.232918    0.191644    0.071306    11.00000    0.03068    0.05332 =
         0.01305    0.01611    0.01045    0.01995
C3    1   -0.324064    0.048776    0.087666    11.00000    0.04491    0.03895 =
         0.03088    0.00513    0.01405   -0.00099
AFIX  43
H3    2   -0.362907    0.004727    0.108218    11.00000   -1.20000
AFIX   0
C4    1   -0.289138    0.025169    0.030692    11.00000    0.03270    0.02813 =
         0.04034   -0.00251    0.00550   -0.00387
AFIX  43
H4    2   -0.298292   -0.036114    0.002355    11.00000   -1.20000
AFIX   0
C5    1   -0.318429    0.203389    0.169929    11.00000    0.03351    0.03058 =
         0.02342    0.00431    0.01013    0.00330
C6    1   -0.227157    0.218712    0.236880    11.00000    0.04644    0.04196 =
         0.02708    0.00423    0.02317    0.01122
C7    1   -0.252542    0.271189    0.293082    11.00000    0.05745    0.03970 =
         0.02828    0.00013    0.00717    0.01565
AFIX  43
H7    2   -0.195832    0.286223    0.338679    11.00000   -1.20000
AFIX   0
C8    1   -0.351669    0.300555    0.285385    11.00000    0.06271    0.04134 =
         0.04793    0.00213    0.03894    0.00707
AFIX  43
H8    2   -0.365223    0.333228    0.325920    11.00000   -1.20000
AFIX   0
C9    1   -0.433967    0.285520    0.221797    11.00000    0.04466    0.04744 =
         0.05036    0.00357    0.02418    0.01832
AFIX  43
H9    2   -0.502808    0.310817    0.217744    11.00000   -1.20000
AFIX   0
C10   1   -0.419811    0.231395    0.159160    11.00000    0.04355    0.04531 =
         0.03912    0.01119    0.02930    0.00881
C11   1   -0.118590    0.181358    0.249042    11.00000    0.05984    0.07085 =
         0.02321   -0.00298    0.00304    0.02970
AFIX  13
H11   2   -0.117357    0.155972    0.200173    11.00000   -1.20000
AFIX   0
C12   1   -0.125646    0.091340    0.285770    11.00000    0.13714    0.18586 =
         0.23316    0.16920    0.12499    0.13373
AFIX  33
H12A  2   -0.054305    0.064364    0.294748    11.00000   -1.50000
H12B  2   -0.139158    0.109425    0.331324    11.00000   -1.50000
H12C  2   -0.187976    0.042788    0.254675    11.00000   -1.50000
AFIX   0
C13   1   -0.016464    0.265529    0.278873    11.00000    0.04291    0.09871 =
         0.04407    0.00297    0.01188    0.03063
AFIX  33
H13A  2    0.054763    0.238631    0.286483    11.00000   -1.50000
H13B  2   -0.022293    0.311095    0.244343    11.00000   -1.50000
H13C  2   -0.018085    0.299425    0.324422    11.00000   -1.50000
AFIX   0
C14   1   -0.504368    0.220010    0.090876    11.00000    0.03540    0.08275 =
         0.04621    0.01001    0.01207    0.00448
AFIX  13
H14   2   -0.488031    0.162985    0.062625    11.00000   -1.20000
AFIX   0
C15   1   -0.625717    0.194374    0.087142    11.00000    0.05772    0.35283 =
         0.07268    0.01403    0.02696   -0.07574
AFIX  33
H15A  2   -0.674844    0.188752    0.037411    11.00000   -1.50000
H15B  2   -0.634941    0.132532    0.104690    11.00000   -1.50000
H15C  2   -0.646422    0.245136    0.116890    11.00000   -1.50000
AFIX   0
C16   1   -0.489801    0.305263    0.049913    11.00000    0.03482    0.17087 =
         0.05966    0.05089    0.01066    0.03663
AFIX  33
H16A  2   -0.549482    0.294683    0.003329    11.00000   -1.50000
H16B  2   -0.495066    0.365781    0.077759    11.00000   -1.50000
H16C  2   -0.415621    0.309364    0.042685    11.00000   -1.50000
AFIX   0
C17   1   -0.174127    0.130807   -0.030228    11.00000    0.06800    0.04315 =
         0.03041    0.00021    0.03284    0.00276
C18   1   -0.067490    0.123497   -0.012379    11.00000    0.03791    0.05770 =
         0.01394    0.00432    0.00840    0.00803
C19   1   -0.007059    0.141097   -0.060594    11.00000    0.03925    0.10140 =
         0.02286    0.01272    0.02227    0.02322
AFIX  43
H19   2    0.071949    0.138018   -0.046291    11.00000   -1.20000
AFIX   0
C20   1   -0.060724    0.162774   -0.128369    11.00000    0.05565    0.09469 =
         0.03954    0.01375    0.02451    0.00744
AFIX  43
H20   2   -0.022080    0.177590   -0.161145    11.00000   -1.20000
AFIX   0
C21   1   -0.180929    0.160424   -0.143689    11.00000    0.06954    0.08554 =
         0.02696    0.01069    0.01053    0.00729
AFIX  43
H21   2   -0.224103    0.168133   -0.190773    11.00000   -1.20000
AFIX   0
C22   1   -0.237622    0.148002   -0.095904    11.00000    0.04559    0.04152 =
         0.02924   -0.00601    0.01148   -0.00502
C23   1    0.004722    0.101027    0.061252    11.00000    0.05022    0.08634 =
         0.02776    0.00609    0.01607    0.02680
AFIX  13
H23   2   -0.049140    0.084168    0.087750    11.00000   -1.20000
AFIX   0
C24   1    0.067855    0.008569    0.053766    11.00000    0.07602    0.06782 =
         0.04200   -0.00202    0.00450    0.04786
AFIX  33
H24A  2    0.012600   -0.046371    0.024373    11.00000   -1.50000
H24B  2    0.125497    0.023519    0.030967    11.00000   -1.50000
H24C  2    0.104070   -0.007974    0.101382    11.00000   -1.50000
AFIX   0
C25   1    0.085396    0.186785    0.105634    11.00000    0.03775    0.06930 =
         0.05549    0.00901    0.00128    0.00711
AFIX  33
H25A  2    0.128943    0.169089    0.151454    11.00000   -1.50000
H25B  2    0.137169    0.208361    0.080240    11.00000   -1.50000
H25C  2    0.043106    0.239276    0.114384    11.00000   -1.50000
AFIX   0
C26   1   -0.365691    0.154151   -0.116088    11.00000    0.05496    0.07063 =
         0.03688    0.01314    0.01479    0.01678
AFIX  13
H26   2   -0.391964    0.137943   -0.075388    11.00000   -1.20000
AFIX   0
C27   1   -0.429735    0.081892   -0.181352    11.00000    0.05468    0.18408 =
         0.10851   -0.05489    0.00449   -0.03946
AFIX  33
H27A  2   -0.510813    0.086337   -0.193725    11.00000   -1.50000
H27B  2   -0.403491    0.095746   -0.221465    11.00000   -1.50000
H27C  2   -0.416665    0.016473   -0.171423    11.00000   -1.50000
AFIX   0
C28   1   -0.384791    0.262336   -0.127066    11.00000    0.05366    0.11884 =
         0.22908    0.09865    0.02787    0.04835
AFIX  33
H28A  2   -0.341384    0.306408   -0.083154    11.00000   -1.50000
H28B  2   -0.359314    0.279411   -0.166788    11.00000   -1.50000
H28C  2   -0.465448    0.267877   -0.138024    11.00000   -1.50000
AFIX   0
C29   1    0.866357    1.172207    0.686218    11.00000    0.06106    0.04204 =
         0.02423    0.02038    0.01946    0.01464
C30   1    1.044045    1.442176    0.729785    11.00000    0.02585    0.01507 =
         0.03776   -0.00694    0.00490   -0.01427
C31   1    1.091266    1.595647    0.770347    11.00000    0.06332    0.03795 =
         0.02720    0.00415    0.01506    0.00928
AFIX  43
H31   2    1.099151    1.657324    0.797884    11.00000   -1.20000
AFIX   0
C32   1    1.132714    1.578503    0.716001    11.00000    0.03579    0.03995 =
         0.04020    0.00844    0.00883    0.00295
AFIX  43
H32   2    1.175959    1.623534    0.698778    11.00000   -1.20000
AFIX   0
C33   1    0.982136    1.501677    0.830986    11.00000    0.02382    0.04275 =
         0.01584    0.00072   -0.00443    0.00334
C34   1    1.044634    1.475054    0.898054    11.00000    0.05134    0.08436 =
         0.02267    0.02168    0.00965    0.02658
C35   1    0.983175    1.454229    0.945584    11.00000    0.05925    0.07517 =
         0.02340    0.01812    0.01627    0.01446
AFIX  43
H35   2    1.019744    1.434472    0.990188    11.00000   -1.20000
AFIX   0
C36   1    0.876098    1.462734    0.926855    11.00000    0.06948    0.09389 =
         0.03111    0.01445    0.03109    0.01538
AFIX  43
H36   2    0.838257    1.450273    0.960474    11.00000   -1.20000
AFIX   0
C37   1    0.811575    1.488002    0.863160    11.00000    0.04836    0.06363 =
         0.05842   -0.00734    0.01053   -0.01021
AFIX  43
H37   2    0.733545    1.491699    0.855376    11.00000   -1.20000
AFIX   0
C38   1    0.858288    1.508147    0.810187    11.00000    0.03415    0.04431 =
         0.04309   -0.00206    0.01280    0.00690
C39   1    1.169601    1.470830    0.918762    11.00000    0.04395    0.08809 =
         0.02816    0.01547   -0.00263    0.01169
AFIX  13
H39   2    1.195547    1.494573    0.879887    11.00000   -1.20000
AFIX   0
C40   1    1.233664    1.538944    0.986781    11.00000    0.06117    0.17870 =
         0.04594   -0.01209    0.00899    0.01187
AFIX  33
H40A  2    1.213095    1.603963    0.982064    11.00000   -1.50000
H40B  2    1.214311    1.516088    1.027074    11.00000   -1.50000
H40C  2    1.315200    1.541027    0.995389    11.00000   -1.50000
AFIX   0
C41   1    1.195478    1.374629    0.921858    11.00000    0.06973    0.08888 =
         0.11917    0.02820    0.02074    0.01578
AFIX  33
H41A  2    1.277675    1.375655    0.935527    11.00000   -1.50000
H41B  2    1.167212    1.346876    0.957405    11.00000   -1.50000
H41C  2    1.159353    1.335155    0.874773    11.00000   -1.50000
AFIX   0
C42   1    0.797602    1.534914    0.741098    11.00000    0.03882    0.03892 =
         0.02724    0.00016    0.00253    0.00495
AFIX  13
H42   2    0.853528    1.558904    0.717910    11.00000   -1.20000
AFIX   0
C43   1    0.732956    1.614506    0.754681    11.00000    0.08371    0.07180 =
         0.04170    0.01332    0.00763    0.00471
AFIX  33
H43A  2    0.691340    1.633888    0.709056    11.00000   -1.50000
H43B  2    0.679418    1.591827    0.778557    11.00000   -1.50000
H43C  2    0.785646    1.670082    0.785351    11.00000   -1.50000
AFIX   0
C44   1    0.714948    1.448813    0.690584    11.00000    0.04960    0.06294 =
         0.02799   -0.00972    0.00665    0.01033
AFIX  33
H44A  2    0.676040    1.469666    0.644976    11.00000   -1.50000
H44B  2    0.757249    1.396257    0.681996    11.00000   -1.50000
H44C  2    0.659083    1.425856    0.712714    11.00000   -1.50000
AFIX   0
C45   1    1.114052    1.430437    0.627811    11.00000    0.03182    0.03809 =
         0.03728    0.01593    0.02051    0.01371
C46   1    1.221838    1.393098    0.637888    11.00000    0.02161    0.04750 =
         0.04728    0.01381    0.00538    0.00541
C47   1    1.240442    1.345093    0.582851    11.00000    0.03780    0.07055 =
         0.06735    0.02192    0.03445    0.01281
AFIX  43
H47   2    1.312434    1.324769    0.589017    11.00000   -1.20000
AFIX   0
C48   1    1.156406    1.322548    0.514367    11.00000    0.05549    0.06532 =
         0.04624    0.01308    0.03141    0.02535
AFIX  43
H48   2    1.170952    1.285902    0.475696    11.00000   -1.20000
AFIX   0
C49   1    1.049101    1.356232    0.504758    11.00000    0.04773    0.07360 =
         0.03342    0.01546    0.02300    0.01953
AFIX  43
H49   2    0.991251    1.342501    0.459581    11.00000   -1.20000
AFIX   0
C50   1    1.031443    1.409843    0.563464    11.00000    0.03971    0.04621 =
         0.03348    0.01365    0.00626    0.01686
C51   1    1.315841    1.415926    0.716938    11.00000    0.03101    0.04824 =
         0.05426    0.00250    0.00559    0.01095
AFIX  13
H51   2    1.301258    1.472870    0.746189    11.00000   -1.20000
AFIX   0
C52   1    1.432030    1.434078    0.708321    11.00000    0.02626    0.15986 =
         0.10332    0.02297    0.00236    0.01323
AFIX  33
H52A  2    1.437056    1.491441    0.684870    11.00000   -1.50000
H52B  2    1.490128    1.444743    0.755546    11.00000   -1.50000
H52C  2    1.443969    1.377776    0.678981    11.00000   -1.50000
AFIX   0
C53   1    1.314562    1.328047    0.752797    11.00000    0.12045    0.07684 =
         0.09104    0.03149   -0.03736   -0.01599
AFIX  33
H53A  2    1.240747    1.313293    0.759586    11.00000   -1.50000
H53B  2    1.327970    1.273090    0.722893    11.00000   -1.50000
H53C  2    1.374129    1.340057    0.799458    11.00000   -1.50000
AFIX   0
C54   1    0.916147    1.447609    0.555871    11.00000    0.04025    0.07451 =
         0.03753    0.00665    0.01128    0.03122
AFIX  13
H54   2    0.905215    1.458760    0.603862    11.00000   -1.20000
AFIX   0
C55   1    0.903896    1.538066    0.521888    11.00000    0.05262    0.07917 =
         0.28608    0.07078    0.03095    0.04198
AFIX  33
H55A  2    0.964786    1.589581    0.550470    11.00000   -1.50000
H55B  2    0.908404    1.525217    0.473316    11.00000   -1.50000
H55C  2    0.830509    1.558390    0.519718    11.00000   -1.50000
AFIX   0
C56   1    0.815620    1.380400    0.503689    11.00000    0.04546    0.06485 =
         0.19841   -0.01856   -0.00679    0.01587
AFIX  33
H56A  2    0.812346    1.316634    0.519233    11.00000   -1.50000
H56B  2    0.745802    1.407136    0.502244    11.00000   -1.50000
H56C  2    0.823697    1.373963    0.455842    11.00000   -1.50000
AFIX   0
C57   1    0.183522    0.667667    0.187288    11.00000    0.05903    0.06079 =
         0.06615    0.01757    0.02255   -0.00312
AFIX  23
H57A  2    0.159463    0.728127    0.170181    11.00000   -1.20000
H57B  2    0.250365    0.655208    0.172794    11.00000   -1.20000
AFIX   0
C58   1    0.215746    0.681075    0.264951    11.00000    0.03090    0.04987 =
         0.04449    0.00080    0.00145   -0.00421
AFIX  23
H58A  2    0.232011    0.618721    0.281845    11.00000   -1.20000
H58B  2    0.151523    0.700663    0.279743    11.00000   -1.20000
AFIX   0
C59   1    0.322421    0.759648    0.301317    11.00000    0.04295    0.04549 =
         0.05925    0.01508    0.00533   -0.01427
AFIX  23
H59A  2    0.388553    0.737617    0.290136    11.00000   -1.20000
H59B  2    0.308772    0.820757    0.281715    11.00000   -1.20000
AFIX   0
C60   1    0.347509    0.777521    0.379941    11.00000    0.03177    0.04147 =
         0.06810    0.01328    0.02125    0.00246
AFIX  23
H60A  2    0.362854    0.716520    0.399333    11.00000   -1.20000
H60B  2    0.280066    0.797165    0.390720    11.00000   -1.20000
AFIX   0
C61   1    0.447636    0.854920    0.416985    11.00000    0.03922    0.03779 =
         0.03400   -0.00042    0.00365   -0.00491
AFIX  23
H61A  2    0.429034    0.916865    0.400178    11.00000   -1.20000
H61B  2    0.512691    0.837905    0.402056    11.00000   -1.20000
AFIX   0
C62   1    0.484049    0.870516    0.498538    11.00000    0.04272    0.04490 =
         0.04714   -0.00033    0.02339    0.00475
AFIX  23
H62A  2    0.419688    0.888892    0.513700    11.00000   -1.20000
H62B  2    0.501741    0.808488    0.515532    11.00000   -1.20000
AFIX   0
C63   1    0.581381    0.944003    0.532855    11.00000    0.06490    0.04259 =
         0.04970    0.00762    0.02496   -0.01351
AFIX  23
H63A  2    0.564698    1.005298    0.514284    11.00000   -1.20000
H63B  2    0.646399    0.924273    0.519055    11.00000   -1.20000
AFIX   0
C64   1    0.616855    0.963506    0.616269    11.00000    0.10454    0.05913 =
         0.03588   -0.01018    0.01180   -0.05196
AFIX  23
H64A  2    0.554974    0.988493    0.631007    11.00000   -1.20000
H64B  2    0.630394    0.902239    0.635655    11.00000   -1.20000
AFIX   0
C101  1    0.308604    1.061097    0.298735    11.00000    0.04504    0.03379 =
         0.03632    0.01091    0.02280   -0.00074
C102  1    0.320634    1.096498    0.368508    11.00000    0.04073    0.03976 =
         0.05596    0.01395    0.02544    0.01120
C103  1    0.239628    1.065905    0.400269    11.00000    0.04939    0.04762 =
         0.04608    0.01925    0.02364    0.01943
AFIX  43
H103  2    0.245505    1.089878    0.448173    11.00000   -1.20000
AFIX   0
C104  1    0.156755    1.002830    0.359418    11.00000    0.05279    0.04498 =
         0.03810    0.00330    0.00340    0.01339
C105  1    0.131039    0.961826    0.291615    11.00000    0.03964    0.04803 =
         0.04431    0.01824    0.01511    0.00973
C106  1    0.212889    0.991469    0.259748    11.00000    0.05548    0.04801 =
         0.04051    0.01582    0.02531    0.01388
AFIX  43
H106  2    0.203947    0.964685    0.211876    11.00000   -1.20000
AFIX   0
O1    4    0.413138    1.165092    0.406087    11.00000    0.04170    0.04700 =
         0.05242    0.00199    0.02027   -0.00036
O2    4    0.040110    0.900650    0.253832    11.00000    0.03907    0.05902 =
         0.05811    0.01410    0.01304    0.00167
C107  1    0.059280    0.967357    0.397808    11.00000    0.03641    0.05817 =
         0.05503    0.02109    0.02406    0.01838
AFIX  23
H10A  2    0.056375    1.019730    0.434733    11.00000   -1.20000
H10B  2   -0.016668    0.950748    0.361393    11.00000   -1.20000
AFIX   0
C108  1    0.096784    0.876872    0.432384    11.00000    0.04171    0.02344 =
         0.04251   -0.00210    0.02553    0.00480
C109  1    0.150266    0.881352    0.502187    11.00000    0.04916    0.05132 =
         0.04734    0.01323    0.02825    0.01519
C110  1    0.173572    0.797339    0.529875    11.00000    0.05074    0.06102 =
         0.03172    0.01644    0.02279    0.01185
AFIX  43
H110  2    0.219861    0.801863    0.578317    11.00000   -1.20000
AFIX   0
C111  1    0.134163    0.710928    0.491787    11.00000    0.04322    0.06027 =
         0.03347    0.02135    0.02615    0.02196
C112  1    0.056937    0.702855    0.419996    11.00000    0.03774    0.04969 =
         0.04788    0.01648    0.02592    0.00587
C113  1    0.035051    0.787055    0.392062    11.00000    0.02841    0.05799 =
         0.04745    0.01747    0.01755    0.00684
AFIX  43
H113  2   -0.020287    0.785248    0.346667    11.00000   -1.20000
AFIX   0
O3    4    0.205896    0.974565    0.539996    11.00000    0.08574    0.03901 =
         0.05818   -0.00524    0.03137   -0.00153
O4    4    0.027980    0.623134    0.384524    11.00000    0.10778    0.04286 =
         0.05447   -0.00197    0.03216    0.03625
C114  1    0.161282    0.616333    0.521662    11.00000    0.04839    0.05374 =
         0.04437    0.01878    0.02664    0.00616
AFIX  23
H11A  2    0.161828    0.622433    0.571980    11.00000   -1.20000
H11B  2    0.102284    0.562061    0.493400    11.00000   -1.20000
AFIX   9
C115  1    0.277149    0.595558    0.517815    11.00000    0.07946    0.03574 =
         0.03085    0.01138    0.02018    0.01091
C116  1    0.378160    0.637979    0.569971    11.00000    0.06650    0.06435 =
         0.02757    0.01263    0.00849    0.01166
C117  1    0.481308    0.621836    0.561221    11.00000    0.04911    0.05771 =
         0.03582    0.01305    0.00805    0.00941
AFIX  43
H117  2    0.550218    0.650769    0.596811    11.00000   -1.20000
AFIX   5
C118  1    0.483445    0.563279    0.500300    11.00000    0.03873    0.04386 =
         0.04834    0.01785    0.01090    0.02476
C119  1    0.382431    0.520845    0.448143    11.00000    0.04273    0.03903 =
         0.04015    0.01467    0.01613    0.00518
C120  1    0.279282    0.536983    0.456895    11.00000    0.04360    0.04852 =
         0.03714    0.01866    0.02073    0.01182
AFIX  43
H120  2    0.210372    0.508037    0.421311    11.00000   -1.20000
AFIX   0
O5    4    0.385154    0.689056    0.628732    11.00000    0.21286    0.06915 =
         0.05074   -0.01314    0.02232    0.07748
O6    4    0.387390    0.462910    0.392072    11.00000    0.03228    0.03575 =
         0.05226    0.00067    0.01376    0.00325
C121  1    0.595846    0.550861    0.489960    11.00000    0.04133    0.04868 =
         0.04442    0.01369    0.00879    0.01509
AFIX  23
H12D  2    0.589725    0.484336    0.465192    11.00000   -1.20000
H12E  2    0.653125    0.556201    0.537845    11.00000   -1.20000
AFIX   0
C122  1    0.644846    0.628664    0.443760    11.00000    0.04896    0.03473 =
         0.07537    0.01633   -0.00086    0.02743
C123  1    0.709219    0.707149    0.479868    11.00000    0.03738    0.04990 =
         0.05132    0.00093    0.00246    0.01731
C124  1    0.742563    0.770957    0.437560    11.00000    0.03060    0.03341 =
         0.07221    0.00153    0.01080    0.00832
AFIX  43
H124  2    0.786805    0.831012    0.461793    11.00000   -1.20000
AFIX   0
C125  1    0.717154    0.754263    0.365514    11.00000    0.04326    0.06185 =
         0.06088    0.02396    0.03531    0.01532
C126  1    0.624662    0.669753    0.331839    11.00000    0.04811    0.03827 =
         0.04960    0.00092    0.02414    0.00121
C127  1    0.590843    0.605597    0.373289    11.00000    0.04252    0.04313 =
         0.04422    0.00217    0.01279    0.00805
AFIX  43
H127  2    0.534581    0.550621    0.353146    11.00000   -1.20000
AFIX   0
O7    4    0.754780    0.727815    0.549538    11.00000    0.07617    0.05580 =
         0.05450   -0.01204   -0.02939    0.02527
O8    4    0.596648    0.656582    0.260316    11.00000    0.12155    0.04464 =
         0.03260    0.00810    0.03409    0.00863
C128  1    0.733916    0.825877    0.321097    11.00000    0.05301    0.04447 =
         0.08730    0.00461    0.04978    0.00497
AFIX  23
H12F  2    0.734575    0.790341    0.275253    11.00000   -1.20000
H12G  2    0.810608    0.862526    0.344756    11.00000   -1.20000
AFIX   9
C129  1    0.652362    0.899806    0.302809    11.00000    0.06973    0.05781 =
         0.08733    0.02103    0.06003    0.02705
C130  1    0.662249    0.982451    0.351339    11.00000    0.05053    0.03994 =
         0.07615    0.01020    0.04229    0.00599
C131  1    0.580517    1.044209    0.336948    11.00000    0.05536    0.04142 =
         0.08611    0.01193    0.04762    0.00172
AFIX  43
H131  2    0.587251    1.100600    0.370072    11.00000   -1.20000
AFIX   5
C132  1    0.488911    1.023324    0.274009    11.00000    0.09167    0.03496 =
         0.09573    0.03718    0.07780    0.03060
C133  1    0.479020    0.940689    0.225484    11.00000    0.06039    0.04636 =
         0.07112    0.01959    0.04494    0.00953
C134  1    0.560733    0.878915    0.239884    11.00000    0.05576    0.04361 =
         0.06441    0.00305    0.04031    0.00222
AFIX  43
H134  2    0.553970    0.822503    0.206772    11.00000   -1.20000
AFIX   0
O9    4    0.767508    1.008518    0.413855    11.00000    0.09278    0.12277 =
         0.07230    0.05254    0.04731    0.05230
O10   4    0.414015    0.927708    0.166524    11.00000    0.16069    0.07138 =
         0.03033    0.01420    0.03389    0.03917
C135  1    0.393886    1.087818    0.262363    11.00000    0.05213    0.04416 =
         0.06181    0.01989    0.03774    0.00992
AFIX  23
H13D  2    0.428388    1.156069    0.280585    11.00000   -1.20000
H13E  2    0.354387    1.082927    0.210339    11.00000   -1.20000
AFIX   0
C136  1    0.425791    1.208362    0.473447    11.00000    0.05714    0.05850 =
         0.05423   -0.00169    0.01974    0.00590
AFIX  23
H13F  2    0.435745    1.159865    0.506654    11.00000   -1.20000
H13G  2    0.357830    1.238421    0.473953    11.00000   -1.20000
AFIX   0
C137  1    0.526343    1.282815    0.495894    11.00000    0.09259    0.05445 =
         0.06096    0.00169   -0.01347   -0.01361
AFIX  33
H13H  2    0.537322    1.315146    0.544415    11.00000   -1.50000
H13I  2    0.593128    1.252297    0.495393    11.00000   -1.50000
H13J  2    0.515506    1.330558    0.462815    11.00000   -1.50000
AFIX   0
C138  1   -0.051267    0.840891    0.214279    11.00000    0.11131    0.05684 =
         0.09692    0.00333   -0.05284    0.00258
AFIX  23
H13K  2   -0.108491    0.849258    0.238744    11.00000   -1.20000
H13L  2   -0.031413    0.775034    0.219571    11.00000   -1.20000
AFIX   0
C139  1   -0.108319    0.837486    0.142462    11.00000    0.25426    0.08508 =
         0.18394    0.01336   -0.12143    0.02895
AFIX  33
H13M  2   -0.173107    0.785791    0.127377    11.00000   -1.50000
H13N  2   -0.135203    0.899670    0.134165    11.00000   -1.50000
H13O  2   -0.057222    0.824575    0.114768    11.00000   -1.50000
AFIX   0
C140  1    0.287565    1.062059    0.576229    11.00000    0.14141    0.04846 =
         0.04548   -0.00299    0.02773   -0.01056
AFIX  23
H14A  2    0.362495    1.053506    0.571412    11.00000   -1.20000
H14B  2    0.262184    1.118427    0.553132    11.00000   -1.20000
AFIX   0
C141  1    0.296954    1.079147    0.646957    11.00000    0.23636    0.12977 =
         0.06155   -0.06912    0.06687   -0.09438
AFIX  33
H14C  2    0.351488    1.137460    0.670101    11.00000   -1.50000
H14D  2    0.222981    1.088546    0.651683    11.00000   -1.50000
H14E  2    0.323144    1.023721    0.669937    11.00000   -1.50000
AFIX   0
C142  1    0.023280    0.540999    0.344564    11.00000    0.07394    0.05386 =
         0.07990    0.00951    0.05304    0.00968
AFIX  23
H14F  2    0.029652    0.485616    0.371684    11.00000   -1.20000
H14G  2    0.080076    0.543589    0.319141    11.00000   -1.20000
AFIX   0
C143  1   -0.104907    0.541069    0.291568    11.00000    0.17339    0.12140 =
         0.04628    0.01784    0.00552    0.02734
AFIX  33
H14H  2   -0.127170    0.482895    0.255432    11.00000   -1.50000
H14I  2   -0.157174    0.541605    0.319595    11.00000   -1.50000
H14J  2   -0.107470    0.598751    0.267803    11.00000   -1.50000
AFIX   0
C144  1    0.463745    0.724860    0.680031    11.00000    0.10336    0.06134 =
         0.13187    0.02612    0.08046    0.04548
AFIX  23
H14K  2    0.516420    0.767743    0.664443    11.00000   -1.20000
H14L  2    0.504791    0.672922    0.700862    11.00000   -1.20000
AFIX   0
C145  1    0.429331    0.784759    0.739253    11.00000    0.08171    0.07578 =
         0.10300   -0.01088    0.01814    0.02804
AFIX  33
H14M  2    0.497346    0.811901    0.779495    11.00000   -1.50000
H14N  2    0.390338    0.837458    0.719500    11.00000   -1.50000
H14O  2    0.378697    0.742536    0.755958    11.00000   -1.50000
AFIX   0
C146  1    0.288823    0.403209    0.342378    11.00000    0.03979    0.05515 =
         0.04295    0.01481    0.01357    0.00876
AFIX  23
H14P  2    0.232703    0.444657    0.319969    11.00000   -1.20000
H14Q  2    0.253842    0.359902    0.368303    11.00000   -1.20000
AFIX   0
C147  1    0.319190    0.344480    0.286172    11.00000    0.08557    0.05342 =
         0.04232    0.00592    0.01702    0.02143
AFIX  33
H14R  2    0.251006    0.304311    0.252844    11.00000   -1.50000
H14S  2    0.352795    0.387411    0.260071    11.00000   -1.50000
H14T  2    0.373904    0.302780    0.308335    11.00000   -1.50000
AFIX   0
C148  1    0.805868    0.745733    0.620129    11.00000    0.07856    0.07212 =
         0.04115    0.01020    0.01893   -0.00782
AFIX  23
H14U  2    0.799219    0.683804    0.638988    11.00000   -1.20000
H14V  2    0.762436    0.789062    0.640724    11.00000   -1.20000
AFIX   0
C149  1    0.920244    0.787101    0.646864    11.00000    0.05699    0.10330 =
         0.06802   -0.02960   -0.01635    0.00990
AFIX  33
H149  2    0.945477    0.795783    0.699317    11.00000   -1.50000
H150  2    0.966018    0.744278    0.629092    11.00000   -1.50000
H151  2    0.929036    0.850105    0.630837    11.00000   -1.50000
AFIX   0
C150  1    0.544874    0.647252    0.188038    11.00000    0.13306    0.07413 =
         0.04493   -0.00154    0.01536    0.00980
AFIX  23
H15D  2    0.482274    0.686807    0.178631    11.00000   -1.20000
H15E  2    0.600128    0.673447    0.165820    11.00000   -1.20000
AFIX   0
C151  1    0.503001    0.555194    0.156504    11.00000    0.31082    0.08329 =
         0.19654    0.00393    0.06512    0.05355
AFIX  33
H15F  2    0.467264    0.553903    0.104974    11.00000   -1.50000
H15G  2    0.564659    0.515720    0.164405    11.00000   -1.50000
H15H  2    0.446666    0.529096    0.177231    11.00000   -1.50000
AFIX   0
C152  1    0.871378    1.021246    0.486926    11.00000    0.06183    0.08253 =
         0.05898    0.01465    0.01010   -0.01910
AFIX  23
H15I  2    0.846580    0.990356    0.523164    11.00000   -1.20000
H15J  2    0.933418    0.988539    0.478301    11.00000   -1.20000
AFIX   0
C153  1    0.912151    1.121964    0.513626    11.00000    0.10756    0.10739 =
         0.07267   -0.00894    0.03684    0.04796
AFIX  33
H15K  2    0.975497    1.128186    0.558221    11.00000   -1.50000
H15L  2    0.937743    1.152296    0.478034    11.00000   -1.50000
H15M  2    0.851026    1.154111    0.522835    11.00000   -1.50000
AFIX   0
C154  1    0.372801    0.854647    0.113895    11.00000    0.08594    0.09551 =
         0.03901   -0.00837    0.02373   -0.03359
AFIX  23
H15N  2    0.349397    0.800359    0.136516    11.00000   -1.20000
H15O  2    0.439076    0.837230    0.100556    11.00000   -1.20000
AFIX   0
C155  1    0.286442    0.848679    0.048902    11.00000    0.16801    0.07632 =
         0.07502   -0.00815    0.01414    0.03918
AFIX  33
H15P  2    0.275932    0.784087    0.021335    11.00000   -1.50000
H15Q  2    0.215929    0.860198    0.058077    11.00000   -1.50000
H15R  2    0.306800    0.897560    0.021639    11.00000   -1.50000
AFIX   1
C1R   1    1.015489    0.823146    0.889579    11.00000    0.09011    0.06530 =
         0.10936   -0.02789    0.05385   -0.01090
AFIX  43
H1R   2    1.087049    0.825411    0.882170    11.00000   -1.20000
AFIX   1
C2R   1    0.941334    0.885928    0.860011    11.00000    0.16801    0.07171 =
         0.12870   -0.04472    0.10406   -0.02878
AFIX  43
H2R   2    0.962213    0.931102    0.832394    11.00000   -1.20000
AFIX   1
C3R   1    0.836631    0.882614    0.870851    11.00000    0.10855    0.08173 =
         0.07079   -0.01488    0.03128    0.00505
AFIX  43
H3R   2    0.785950    0.925523    0.850643    11.00000   -1.20000
AFIX   1
C4R   1    0.806082    0.816517    0.911259    11.00000    0.14798    0.15927 =
         0.16873   -0.12516    0.12553   -0.10611
AFIX  43
H4R   2    0.734521    0.814251    0.918667    11.00000   -1.20000
AFIX   1
C5R   1    0.880236    0.753735    0.940828    11.00000    0.16543    0.07545 =
         0.06872   -0.02776    0.03854   -0.02783
AFIX  43
H5R   2    0.859357    0.708562    0.968446    11.00000   -1.20000
AFIX   1
C6R   1    0.984939    0.757048    0.929988    11.00000    0.08996    0.14041 =
         0.16011   -0.10864    0.02371   -0.01463
AFIX  43
H6R   2    1.035620    0.714139    0.950196    11.00000   -1.20000
AFIX   1
C1S   1    0.156315    0.988046    0.776611    11.00000    0.04137    0.04137 =
         0.04137    0.00621    0.01324    0.00588
AFIX  43
H1S   2    0.091424    0.975636    0.735004    11.00000   -1.20000
AFIX   1
C2S   1    0.189031    1.080349    0.816092    11.00000    0.15558    0.15558 =
         0.15558    0.02335    0.04979    0.02212
AFIX  43
H2S   2    0.146499    1.131025    0.801469    11.00000   -1.20000
AFIX   1
C3S   1    0.283977    1.098507    0.876969    11.00000    0.17925    0.17925 =
         0.17925    0.02690    0.05736    0.02549
AFIX  43
H3S   2    0.306337    1.161593    0.903952    11.00000   -1.20000
AFIX   1
C4S   1    0.346207    1.024361    0.898366    11.00000    0.09916    0.09916 =
         0.09916    0.01488    0.03173    0.01410
AFIX  43
H4S   2    0.411098    1.036771    0.939973    11.00000   -1.20000
AFIX   1
C5S   1    0.313492    0.932057    0.858886    11.00000    0.06516    0.06516 =
         0.06516    0.00978    0.02085    0.00927
AFIX  43
H5S   2    0.356023    0.881382    0.873511    11.00000   -1.20000
AFIX   1
C6S   1    0.218547    0.913898    0.798008    11.00000    0.17876    0.17876 =
         0.17876    0.02683    0.05720    0.02542
AFIX  43
H6S   2    0.196188    0.850813    0.771024    11.00000   -1.20000
AFIX   1
C1T   1    0.626544    0.536053    0.990166    11.00000    0.07882    0.12475 =
         0.10043    0.03162    0.06935    0.03317
AFIX  43
H1T   2    0.667512    0.484729    1.005395    11.00000   -1.20000
AFIX   1
C2T   1    0.660915    0.628598    1.029143    11.00000    0.11514    0.05022 =
         0.24284    0.01919    0.08087    0.03542
AFIX  43
H2T   2    0.725374    0.640525    1.071011    11.00000   -1.20000
AFIX   1
C3T   1    0.600972    0.703692    1.006860    11.00000    0.05839    0.07663 =
         0.09936    0.02060    0.00500   -0.00290
AFIX  43
H3T   2    0.624463    0.766942    1.033499    11.00000   -1.20000
AFIX   1
C4T   1    0.506659    0.686242    0.945601    11.00000    0.35536    0.17603 =
         0.45815    0.19382    0.34706    0.18877
AFIX  43
H4T   2    0.465692    0.737566    0.930372    11.00000   -1.20000
AFIX   1
C5T   1    0.472287    0.593697    0.906624    11.00000    0.06210    0.24616 =
         0.10572    0.01759   -0.00078    0.03544
AFIX  43
H5T   2    0.407827    0.581771    0.864756    11.00000   -1.20000
AFIX   1
C6T   1    0.532228    0.518602    0.928905    11.00000    0.09609    0.12049 =
         0.10367   -0.03233    0.05195   -0.00016
AFIX  43
H6T   2    0.508736    0.455352    0.902265    11.00000   -1.20000
AFIX   0
HKLF    4


REM  p1 in P1
REM R1 =  0.0393 for   22518 Fo > 4sig(Fo)  and  0.0491 for all   25632 data
REM   1267 parameters refined using     95 restraints

END

WGHT      0.0480      4.5340

REM Highest difference peak  2.576,  deepest hole -1.104,  1-sigma level  0.099
Q1    1  -0.2196  0.3590  0.0803  11.00000  0.05    2.58
Q2    1   1.0275  1.2732  0.7203  11.00000  0.05    2.53
Q3    1   0.9139  1.2623  0.6884  11.00000  0.05    2.36
Q4    1  -0.1046  0.3669  0.1138  11.00000  0.05    2.27
Q5    1   0.0740  0.2840  0.3333  11.00000  0.05    1.24
Q6    1   0.7349  1.3506  0.4716  11.00000  0.05    1.15
Q7    1   0.5063  0.7412  0.9689  11.00000  0.05    0.93
Q8    1   0.2976  0.8901  0.8288  11.00000  0.05    0.89
Q9    1   0.6475  0.5932  1.0091  11.00000  0.05    0.82
Q10   1   0.1601  1.0398  0.7935  11.00000  0.05    0.78
Q11   1   0.4324  0.9977  0.2288  11.00000  0.05    0.65
Q12   1  -0.2012  0.2977  0.0332  11.00000  0.05    0.65
Q13   1   0.2560  0.7437  0.5610  11.00000  0.05    0.63
Q14   1   1.0010  1.3447  0.7640  11.00000  0.05    0.61
Q15   1   0.5887  0.5576  0.9604  11.00000  0.05    0.60
Q16   1   0.9775  1.3750  0.7460  11.00000  0.05    0.60
Q17   1   0.3061  0.9763  0.8653  11.00000  0.05    0.60
Q18   1  -0.1836  0.2477  0.0589  11.00000  0.05    0.59
Q19   1   0.3388  1.0178  0.2424  11.00000  0.05    0.59
Q20   1   0.4249  0.7918  0.6871  11.00000  0.05    0.59
;
_shelx_res_checksum   80888

_shelx_hkl_file
;
   0   0  -2   39.75    1.25
   0   0   2   41.02    1.21
   0   0   3   73.39    1.98
   0   0   3   74.51    1.42
   0   0  -4    5.80    0.87
   0   0   4    5.62    0.77
   0   0   4    6.63    0.52
   0   0  -5  488.18    7.05
   0   0   5  485.58    6.61
   0   0   5  510.86    4.58
   0   0  -5  513.93    6.38
   0   0  -6   72.92    3.07
   0   0   6   66.87    2.74
   0   0   6   65.87    1.81
   0   0  -7   71.19    3.35
   0   0  -7   70.88    3.11
   0   0   7   76.48    3.32
   0   0   7   75.50    3.16
   0   0   7   66.36    1.99
   0   0  -8   10.33    1.44
   0   0  -8   11.77    1.79
   0   0  -8   10.91    1.15
   0   0   8    9.43    1.34
   0   0  -8   13.06    1.23
   0   0  -9   26.93    1.80
   0   0  -9   27.64    1.34
   0   0   9   27.35    1.95
   0   0   9   27.97    2.29
   0   0  -9   24.89    1.73
   0   0  -9   27.41    2.31
   0   0 -10   50.87    2.59
   0   0  10   51.30    2.82
   0   0 -10   53.51    1.46
   0   0 -10   56.61    1.64
   0   0  10   51.55    3.21
   0   0 -10   52.38    2.64
   0   0 -10   52.24    3.32
   0   0 -11   68.05    3.14
   0   0  11   66.06    3.39
   0   0 -11   68.30    1.74
   0   0 -11   71.61    1.95
   0   0  11   70.74    3.95
   0   0 -11   65.78    3.92
   0   0 -11   68.17    3.11
   0   0 -12    0.53    0.31
   0   0 -12   -0.05    0.40
   0   0 -12   -0.89    1.15
   0   0  12    0.65    0.90
   0   0 -12    0.26    0.43
   0   0 -13   81.96    2.09
   0   0 -13   82.42    4.90
   0   0  13   82.96    4.77
   0   0 -13   84.93    3.83
   0   0  14   22.45    1.68
   0   0  14   20.27    1.52
   0   0  14   22.11    2.66
   0   0 -14   21.09    1.15
   0   0 -14   22.67    2.83
   0   0 -14   20.49    1.25
   0   0 -14   21.62    1.27
   0   0 -15   32.94    1.63
   0   0  15   27.57    1.67
   0   0 -15   28.38    3.23
   0   0 -15   32.12    1.44
   0   0 -15   31.09    1.42
   0   0  15   31.33    1.97
   0   0  15   31.23    2.02
   0   0  15   32.96    3.31
   0   0 -15   31.13    1.59
   0   0 -16   33.15    1.51
   0   0  16   28.40    2.02
   0   0  16   28.56    1.96
   0   0 -16   32.16    1.48
   0   0  16   32.90    3.41
   0   0 -16   24.40    2.99
   0   0 -16   32.04    1.65
   0   0  16   31.14    1.79
   0   0  17    0.19    0.45
   0   0 -17    0.64    0.50
   0   0  17    1.32    0.60
   0   0 -17    0.36    0.51
   0   0  17    1.22    0.75
   0   0  17    0.13    0.66
   0   0  18   16.76    1.54
   0   0  18   20.45    1.79
   0   0  18   20.29    1.32
   0   0 -18   18.15    1.27
   0   0 -18   18.96    1.31
   0   0  18   16.34    1.29
   0   0  18   19.36    1.38
   0   0  19   13.84    1.05
   0   0 -19   13.47    1.08
   0   0 -19   13.83    1.11
   0   0  19   13.09    1.11
   0   0  20    3.14    0.55
   0   0 -20    3.16    0.62
   0   0 -20    2.70    0.61
   0   0  20    2.69    0.63
   0   0 -21   10.46    0.85
   0   0  21   10.41    0.87
   0   0 -21   10.86    0.85
   0   0  21   11.12    0.91
   0   0  22    1.50    0.44
   0   0 -22    1.72    0.46
   0   0  22    1.56    0.39
   0   0 -22    1.82    0.41
   0   0 -22    1.64    0.40
   0   0  22    2.51    0.59
   0   0 -23    1.62    0.31
   0   0  23    1.81    0.33
   0   0 -23    1.61    0.33
   0  -1  23    2.35    0.39
   0  -1  23    1.77    0.33
   0   1 -23    2.07    0.34
   0   1 -23    1.78    0.36
   0  -1  23    1.25    0.37
   0  -1  22    2.92    0.51
   0   1 -22    2.49    0.43
   0   1 -22    2.18    0.44
   0  -1  22    2.51    0.50
   0   1 -22    2.08    0.47
   0  -1  22    1.91    0.60
   0   1 -21   20.42    1.11
   0  -1  21   19.15    1.00
   0   1 -21   21.03    1.18
   0   1 -21   21.93    1.28
   0  -1  21   21.44    1.23
   0   1 -20    1.17    0.50
   0  -1  20    1.94    0.49
   0  -1  20    1.75    0.63
   0   1 -20    1.77    0.60
   0  -1  19   24.84    1.51
   0   1 -19   23.40    1.38
   0  -1  19   22.96    1.72
   0  -1  19   23.03    1.81
   0   1 -19   24.22    1.41
   0  -1  18   22.74    1.50
   0   1 -18   22.16    1.39
   0  -1  18   21.49    1.82
   0  -1  18   20.63    1.71
   0   1 -18   23.14    1.23
   0   1 -18   22.81    1.23
   0   1 -18   22.69    1.41
   0   1 -17    2.44    0.60
   0  -1  17    2.16    0.91
   0  -1  17    2.47    0.92
   0   1 -17    1.35    0.52
   0   1 -17    1.48    0.43
   0   1 -17    2.29    0.51
   0   1 -16   33.49    1.54
   0  -1  16   34.57    2.18
   0  -1  16   35.68    2.18
   0  -1  16   30.31    1.73
   0   1 -16   31.82    1.61
   0  -1  16   37.68    3.73
   0   1 -16   33.07    1.50
   0   1 -16   30.75    3.48
   0   1 -15   19.64    1.17
   0  -1  15   17.11    1.47
   0  -1  15   19.07    1.61
   0   1 -15   18.79    1.08
   0   1 -15   17.74    1.08
   0  -1  15   17.63    1.35
   0   1 -15   17.44    1.18
   0  -1  15   17.51    2.48
   0   1 -15   17.12    2.55
   0   1 -15   18.15    1.23
   0   1 -14   20.52    1.08
   0  -1  14   19.94    2.52
   0   1 -14   20.38    1.25
   0   1 -14   21.46    2.69
   0  -1  14   18.84    1.52
   0   1 -13   33.58    3.17
   0   1 -13   31.70    1.28
   0  -1  13   32.70    3.04
   0  -1  12    0.24    0.76
   0  -1  12    0.09    0.46
   0   1 -12    0.32    0.78
   0   1 -12    0.10    0.27
   0  -1  12    0.48    0.43
   0  -1  11   76.37    4.10
   0  -1  11   82.40    2.52
   0   1 -11   73.69    1.73
   0  -1  11   72.83    3.66
   0   1 -11   83.93    3.23
   0   1 -11   75.93    4.16
   0   1 -11   77.81    3.09
   0   1 -10   84.66    3.04
   0  -1  10   86.49    4.39
   0   1 -10   87.96    3.08
   0   1 -10   76.84    4.00
   0  -1  10   87.67    4.12
   0  -1  10   89.22    3.89
   0  -1  10   83.03    2.81
   0   1  -9    1.02    0.51
   0   1  -9    0.00    0.81
   0  -1   9    0.29    0.70
   0   1  -9    0.14    0.25
   0  -1   9    0.67    0.79
   0  -1   9    0.26    0.36
   0   1  -8  177.00    3.83
   0   1  -8  176.79    5.21
   0  -1   8  179.03    5.51
   0  -1   8  175.48    5.07
   0   1  -8  176.51    2.35
   0  -1   8  173.89    3.79
   0   1  -7   51.50    1.92
   0   1  -7   50.59    2.65
   0  -1   7   52.62    2.77
   0  -1   7   55.72    2.67
   0  -1   7   53.15    2.02
   0   1  -6   74.91    2.91
   0   1  -6   73.16    2.05
   0  -1   6   76.70    2.86
   0   1  -5  806.82    8.56
   0   1  -5  823.55    6.07
   0  -1   5  813.67    8.37
   0   1  -4   31.76    1.58
   0   1  -4   32.39    1.05
   0  -1   4   30.07    1.49
   0   1  -3  299.01    3.93
   0   1  -3  296.00    2.59
   0   1  -2  117.94    2.05
   0  -1   2  119.16    1.94
   0   1  -1   56.48    0.75
   0   1  -1   58.35    1.08
   0  -1   1   55.85    0.76
   0   1  -1   56.29    1.18
   0   1  -1   55.86    1.06
   0  -1  -1  260.54    2.82
   0   1   1  257.48    2.19
   0  -1  -2  281.68    3.61
   0   1   2  274.45    3.17
   0  -1  -3   67.80    2.19
   0   1   3   67.35    1.96
   0  -1  -4   37.60    1.91
   0   1   4   37.20    1.72
   0  -1  -5   32.30    1.98
   0   1   5   31.34    1.78
   0  -1  -6   21.32    1.82
   0   1   6   23.52    1.69
   0  -1  -6   23.99    1.67
   0  -1  -7    9.26    1.47
   0   1   7   10.62    1.34
   0  -1  -7   11.46    1.21
   0  -1  -7   11.09    1.28
   0  -1  -8  149.43    4.84
   0  -1  -8  161.41    5.43
   0  -1  -8  162.07    2.51
   0   1   8  161.09    4.91
   0  -1  -8  157.38    4.45
   0  -1  -9   23.36    1.81
   0  -1  -9   22.63    1.46
   0  -1  -9   21.83    2.08
   0  -1  -9   22.60    2.35
   0   1   9   23.34    2.10
   0  -1  -9   22.84    1.04
   0  -1 -10   57.24    2.97
   0  -1 -10   56.51    2.31
   0  -1 -10   58.87    1.72
   0  -1 -10   54.38    2.88
   0  -1 -10   59.09    3.88
   0  -1 -10   48.66    3.21
   0   1  10   53.97    3.26
   0  -1 -10   56.26    1.58
   0  -1 -11   37.10    2.47
   0  -1 -11   35.34    2.12
   0  -1 -11   35.12    1.42
   0  -1 -11   35.87    1.34
   0  -1 -11   34.71    2.89
   0  -1 -11   35.08    2.47
   0   1  11   37.61    2.92
   0   1  12    0.25    0.84
   0  -1 -12    0.44    0.33
   0  -1 -12    0.48    0.35
   0  -1 -12    0.14    0.46
   0  -1 -12    0.47    0.86
   0  -1 -12    1.14    0.57
   0  -1 -13   74.51    2.08
   0  -1 -13   73.44    3.78
   0   1  13   77.90    4.63
   0  -1 -13   67.26    4.45
   0  -1 -13   74.46    3.88
   0  -1 -14   29.55    1.48
   0   1  14   30.45    1.94
   0   1  14   29.25    1.85
   0  -1 -14   29.94    1.52
   0   1  14   24.84    1.57
   0   1  14   31.11    3.15
   0  -1 -14   29.93    2.53
   0  -1 -14   28.85    1.37
   0  -1 -14   25.90    2.86
   0  -1 -14   26.78    1.25
   0  -1 -15   18.67    1.09
   0  -1 -15   17.73    1.13
   0  -1 -15   15.83    2.40
   0   1  15   18.04    1.39
   0  -1 -15   18.67    1.28
   0   1  15   18.38    1.60
   0   1  15   17.52    1.53
   0  -1 -15   19.31    1.26
   0   1  15   18.24    2.50
   0  -1 -16   55.56    4.12
   0   1  16   57.30    2.45
   0  -1 -16   61.57    2.28
   0   1  16   62.77    2.31
   0  -1 -16   63.58    2.12
   0   1  16   60.06    2.92
   0   1  16   60.76    2.75
   0   1  17    4.17    0.78
   0   1  17    4.64    0.71
   0  -1 -17    5.08    0.75
   0   1  17    5.81    0.80
   0  -1 -17    4.35    0.75
   0  -1 -17    5.12    0.65
   0   1  17    4.44    0.98
   0  -1 -18    9.58    0.99
   0  -1 -18   10.42    0.96
   0   1  18   10.60    1.03
   0   1  18   10.03    0.97
   0  -1 -19    9.28    0.97
   0   1  19   10.38    0.90
   0  -1 -19    9.67    0.91
   0   1  19    9.34    0.93
   0  -1 -20    3.12    0.63
   0   1  20    3.12    0.65
   0   1  20    3.28    0.53
   0   1  20    5.21    0.92
   0  -1 -20    3.25    0.57
   0   1  20    3.37    0.62
   0   1  21   11.18    0.88
   0   1  21   10.44    0.81
   0   1  21   10.50    1.01
   0  -1 -21   10.47    0.78
   0  -1 -21   10.78    0.87
   0   1  22    0.17    0.33
   0  -1 -22    0.90    0.39
   0   1  22    0.97    0.42
   0  -1 -22    0.19    0.28
   0  -1 -22    0.52    0.36
   0  -1 -23    2.69    0.36
   0   1  23    2.22    0.50
   0   1  23    3.05    0.35
   0  -2  23    3.57    0.54
   0   2 -23    3.67    0.45
   0  -2  23    4.09    0.49
   0   2 -23    3.02    0.36
   0  -2  23    4.19    0.46
   0   2 -22    6.40    0.65
   0   2 -22    5.70    0.52
   0   2 -22    8.17    0.70
   0  -2  22    6.34    0.70
   0   2 -21   23.49    1.15
   0  -2  21   22.81    1.11
   0   2 -21   23.96    1.27
   0  -2  21   26.43    1.40
   0   2 -21   24.24    1.30
   0   2 -20    0.61    0.40
   0   2 -20   -0.01    0.45
   0   2 -20   -0.04    0.32
   0  -2  20   -0.15    0.37
   0  -2  20    0.02    0.74
   0  -2  20    0.70    0.65
   0   2 -20    0.19    0.53
   0  -2  20    0.00    0.56
   0   2 -20    0.03    0.45
   0  -2  19   20.11    1.42
   0   2 -19   20.62    1.17
   0   2 -19   19.74    1.26
   0   2 -19   18.20    1.12
   0  -2  19   18.00    1.60
   0  -2  19   16.58    1.62
   0   2 -19   21.14    1.35
   0   2 -18   18.17    1.28
   0   2 -18   18.76    1.15
   0   2 -18   18.67    1.26
   0   2 -18   18.65    1.17
   0  -2  18   17.64    1.66
   0  -2  18   19.88    1.71
   0   2 -18   19.79    1.21
   0   2 -17    5.75    0.80
   0   2 -17    4.99    0.67
   0   2 -17    4.65    0.71
   0  -2  17    3.99    0.97
   0  -2  17    5.91    1.12
   0   2 -17    6.06    0.71
   0   2 -16   39.59    1.68
   0  -2  16   42.40    3.99
   0   2 -16   43.03    4.23
   0   2 -16   38.08    3.90
   0   2 -16   37.83    1.72
   0  -2  16   37.97    2.24
   0  -2  16   38.40    2.29
   0   2 -16   35.50    1.61
   0   2 -15    6.49    0.71
   0   2 -15    6.55    0.77
   0   2 -15    6.47    1.93
   0   2 -15    5.82    0.69
   0  -2  15    6.63    1.07
   0  -2  15    7.13    1.05
   0  -2  15    6.47    1.46
   0   2 -14   22.08    2.66
   0   2 -14   23.63    1.36
   0  -2  14   26.70    1.76
   0   2 -14   23.96    1.13
   0  -2  14   24.58    1.72
   0  -2  14   25.93    2.84
   0   2 -14   24.45    1.24
   0  -2  13   33.05    2.77
   0  -2  13   31.64    2.96
   0  -2  13   32.31    1.82
   0   2 -13   33.99    1.27
   0   2 -13   33.08    3.23
   0  -2  12    0.88    0.46
   0  -2  12    0.01    0.68
   0   2 -12    0.34    0.28
   0  -2  12    0.55    0.75
   0  -2  12    0.24    0.48
   0   2 -12   -0.48    0.96
   0  -2  11   22.61    2.44
   0   2 -11   24.58    0.98
   0  -2  11   27.70    1.51
   0   2 -11   24.61    2.52
   0  -2  11   25.32    2.42
   0  -2  10   89.99    4.61
   0  -2  10   92.88    3.27
   0   2 -10   85.62    4.20
   0  -2  10   91.22    4.18
   0  -2   9   20.02    1.16
   0   2  -9   16.06    1.88
   0  -2   9   16.92    1.97
   0  -2   9   16.23    1.75
   0   2  -8  110.40    4.20
   0  -2   8  119.20    4.65
   0  -2   8  111.97    4.06
   0   2  -7    8.66    1.23
   0  -2   7    6.80    1.21
   0  -2   7    5.70    1.21
   0  -2   7    6.35    1.03
   0   2  -6   84.57    3.12
   0  -2   6   90.15    3.74
   0  -2   5  212.86    4.21
   0   2  -5  222.00    4.49
   0   2  -5  221.03    2.82
   0  -2   4    4.59    0.68
   0   2  -4    5.56    0.79
   0   2  -4    5.69    0.42
   0   2  -3  101.24    1.46
   0   2  -3  101.62    2.35
   0  -2   2  156.73    1.77
   0   2  -2  160.66    1.80
   0  -2   2  166.72    1.85
   0  -2   2  157.04    2.85
   0  -2   2  153.68    2.24
   0   2  -2  161.32    2.51
   0  -2   1    1.58    0.29
   0  -2   1    1.38    0.23
   0  -2   1    1.39    0.15
   0   2  -1    1.62    0.29
   0   2  -1    1.31    0.37
   0   2  -1    1.67    0.37
   0   2  -1    1.71    0.39
   0  -2   0    3.13    0.34
   0   2   0    3.10    0.42
   0   2   0    3.12    0.46
   0   2   0    3.27    0.49
   0   2   1   18.33    1.01
   0   2   1   18.47    0.68
   0  -2  -1   19.63    0.76
   0   2   1   18.65    1.01
   0   2   2   59.47    1.54
   0  -2  -2   62.95    1.98
   0   2   3   20.82    1.15
   0  -2  -3   21.07    1.43
   0   2   4    2.50    0.62
   0  -2  -4    3.50    0.84
   0   2   5  109.05    3.24
   0  -2  -5  115.47    3.79
   0   2   6   95.16    3.31
   0  -2  -6  101.55    3.60
   0  -2  -6   95.51    3.76
   0  -2  -7    8.13    1.13
   0  -2  -7    8.02    1.42
   0   2   7    7.26    1.19
   0  -2  -7    7.54    1.14
   0  -2  -8  135.89    4.49
   0  -2  -8  128.97    5.08
   0   2   8  136.83    4.58
   0  -2  -8  138.60    2.41
   0  -2  -9   20.53    1.58
   0  -2  -9   20.13    1.83
   0  -2  -9   19.96    2.03
   0  -2  -9   18.99    2.24
   0   2   9   20.18    1.99
   0  -2  -9   19.59    0.98
   0  -2  -9   20.30    0.97
   0  -2 -10   37.96    1.37
   0  -2 -10   39.43    2.17
   0  -2 -10   34.68    2.46
   0  -2 -10   35.06    2.80
   0  -2 -10   37.89    3.24
   0   2  10   35.93    2.74
   0  -2 -10   38.66    1.44
   0  -2 -11   44.65    1.55
   0  -2 -11   46.17    2.67
   0  -2 -11   45.09    2.93
   0  -2 -11   42.94    3.22
   0  -2 -11   49.90    3.89
   0  -2 -11   41.29    2.85
   0   2  11   43.60    3.15
   0  -2 -11   44.13    1.62
   0  -2 -12    5.07    0.62
   0  -2 -12    3.94    0.79
   0  -2 -12    5.10    0.66
   0  -2 -12    3.00    0.92
   0   2  12    4.57    1.26
   0  -2 -12    5.42    1.40
   0  -2 -12    3.72    0.95
   0  -2 -13   62.95    3.76
   0  -2 -13   60.84    1.96
   0   2  13   66.49    4.31
   0  -2 -13   60.23    3.69
   0  -2 -13   56.13    4.10
   0  -2 -14   14.08    1.92
   0  -2 -14   12.25    1.05
   0   2  14   10.65    1.11
   0   2  14   12.96    1.43
   0   2  14   11.19    1.24
   0  -2 -14   13.11    2.15
   0  -2 -14   12.07    1.77
   0   2  14   12.87    2.13
   0  -2 -14   12.29    0.97
   0  -2 -14   12.18    0.98
   0   2  14   12.72    1.01
   0   2  15   22.06    1.37
   0   2  15   26.83    3.05
   0  -2 -15   21.22    1.28
   0   2  15   22.64    1.43
   0  -2 -15   16.77    2.58
   0  -2 -15   19.45    1.27
   0   2  15   20.17    1.74
   0   2  15   19.47    1.50
   0  -2 -15   22.25    1.41
   0   2  16   13.66    1.15
   0  -2 -16   14.12    1.18
   0  -2 -16   13.85    1.07
   0   2  16   12.88    1.09
   0  -2 -17    0.47    0.54
   0   2  17    0.22    0.47
   0  -2 -17    0.01    0.32
   0  -2 -17    0.28    0.43
   0   2  17   -0.31    0.49
   0  -2 -18   12.17    0.92
   0  -2 -18   12.19    0.99
   0   2  18   10.53    0.94
   0   2  18   13.06    1.04
   0  -2 -18   12.65    1.13
   0  -2 -19    6.61    0.85
   0   2  19    6.72    0.83
   0   2  19    5.61    0.96
   0   2  19    6.03    0.68
   0   2  19    5.99    0.69
   0  -2 -19    5.25    0.67
   0  -2 -19    5.74    0.61
   0   2  20    2.83    0.61
   0   2  20    2.95    0.77
   0   2  20    1.39    0.43
   0  -2 -20    2.26    0.47
   0  -2 -20    2.81    0.64
   0   2  21   14.74    0.93
   0   2  21   13.81    1.00
   0   2  21   15.50    0.90
   0  -2 -21   14.07    0.82
   0  -2 -21   13.88    0.95
   0   2  22    0.52    0.31
   0   2  22    1.69    0.60
   0  -2 -22    0.86    0.25
   0  -2 -22    0.49    0.33
   0  -2 -22    0.74    0.38
   0   3 -23    5.13    0.52
   0  -3  23    5.25    0.50
   0  -3  23    5.43    0.55
   0  -3  22    8.16    0.79
   0   3 -22    8.52    0.69
   0   3 -22    8.79    0.75
   0   3 -22    7.31    0.55
   0   3 -21   23.40    1.10
   0   3 -21   24.41    1.08
   0  -3  21   22.72    1.61
   0  -3  21   26.05    1.62
   0  -3  21   24.81    1.18
   0   3 -21   26.80    1.33
   0   3 -21   25.99    1.28
   0  -3  21   27.22    1.43
   0   3 -20    0.23    0.37
   0   3 -20    0.09    0.32
   0  -3  20    0.05    0.70
   0  -3  20   -0.25    0.68
   0   3 -20    0.99    0.37
   0   3 -20    0.45    0.56
   0   3 -20    0.10    0.45
   0  -3  20    0.22    0.58
   0   3 -19   25.89    1.35
   0   3 -19   25.40    1.35
   0  -3  19   24.93    1.88
   0  -3  19   25.20    1.84
   0   3 -19   24.92    1.32
   0   3 -19   26.17    1.54
   0   3 -19   27.08    1.50
   0   3 -18    7.93    0.81
   0   3 -18    8.97    0.88
   0   3 -18    8.68    0.98
   0   3 -18    9.26    0.88
   0  -3  18    8.00    1.20
   0  -3  18    6.86    1.16
   0   3 -17    7.78    0.84
   0   3 -17    8.28    0.93
   0   3 -17    7.84    0.83
   0   3 -17    8.12    0.83
   0  -3  17    8.13    1.21
   0  -3  17    6.90    1.14
   0   3 -16   27.90    1.46
   0  -3  16   30.31    3.36
   0   3 -16   26.28    3.36
   0   3 -16   27.81    1.51
   0   3 -16   30.16    1.50
   0   3 -16   28.27    1.43
   0  -3  16   27.87    1.97
   0  -3  16   29.20    2.02
   0  -3  15    2.12    0.77
   0  -3  15    2.98    0.83
   0   3 -15    2.07    0.49
   0   3 -15    1.43    1.09
   0  -3  15    3.06    1.17
   0   3 -15    2.11    0.51
   0   3 -15    2.58    0.89
   0   3 -15    2.46    0.49
   0  -3  14   11.86    1.87
   0   3 -14   10.51    0.86
   0   3 -14    9.73    1.92
   0   3 -14   10.97    2.11
   0  -3  14   10.87    1.88
   0  -3  14    8.56    1.10
   0  -3  14   10.55    1.14
   0   3 -14   10.07    0.82
   0   3 -14   10.21    0.93
   0  -3  13   44.76    2.14
   0  -3  13   47.45    3.67
   0  -3  13   39.97    3.70
   0   3 -13   43.94    3.64
   0  -3  12    4.65    0.70
   0  -3  12    4.31    0.78
   0  -3  12    4.35    1.20
   0  -3  12    4.30    1.34
   0   3 -12    4.41    1.34
   0   3 -11  109.42    5.05
   0  -3  11  114.75    3.04
   0  -3  11  114.11    4.14
   0  -3  11  106.43    2.97
   0  -3  11  108.48    5.47
   0  -3  11  105.49    4.80
   0  -3  10   38.80    1.71
   0   3 -10   36.96    2.81
   0  -3  10   38.17    3.14
   0  -3  10   36.39    2.71
   0  -3   9   21.54    1.21
   0   3  -9   19.66    1.99
   0   3  -9   21.60    1.19
   0  -3   9   19.65    2.15
   0  -3   9   19.88    1.91
   0  -3   8   31.88    1.36
   0   3  -8   32.16    1.34
   0   3  -8   33.24    2.32
   0  -3   8   33.39    2.28
   0  -3   8   33.74    2.86
   0   3  -7    1.24    0.33
   0   3  -7    0.50    0.88
   0  -3   7   -0.13    0.60
   0  -3   7    0.98    0.75
   0   3  -6   96.65    3.36
   0   3  -6   97.44    1.93
   0  -3   6   90.56    3.07
   0   3  -5   60.35    2.37
   0  -3   5   57.30    2.22
   0   3  -5   61.10    2.43
   0   3  -5   59.69    1.40
   0   3  -4  177.04    3.66
   0   3  -4  185.86    2.34
   0   3  -4  185.04    3.80
   0  -3   3   10.59    0.80
   0   3  -3   10.37    0.86
   0  -3   3   12.35    0.65
   0  -3   3   12.60    1.09
   0  -3   3   12.27    0.61
   0  -3   2   56.95    1.49
   0   3  -2   59.21    1.89
   0   3  -2   64.47    1.79
   0   3  -2   60.21    2.02
   0  -3   2   59.58    1.20
   0   3  -2   60.62    2.02
   0   3  -1  116.03    2.75
   0   3  -1  115.41    2.66
   0   3  -1  115.16    2.70
   0  -3   1  117.36    1.97
   0   3   0   34.91    1.58
   0   3   0   32.45    1.49
   0  -3   0   34.22    1.19
   0   3   0   34.86    1.56
   0   3   1    0.76    0.21
   0   3   1    0.76    0.51
   0   3   1    0.92    0.58
   0  -3  -1    1.12    0.30
   0  -3  -2  214.50    3.33
   0   3   2  216.60    3.09
   0  -3  -2  222.06    4.25
   0   3   3  319.96    4.48
   0  -3  -3  320.18    5.59
   0  -3  -4   27.09    1.80
   0   3   4   27.39    1.53
   0  -3  -4   23.83    1.77
   0  -3  -5   66.08    2.94
   0   3   5   60.96    2.49
   0  -3  -5   64.06    3.07
   0  -3  -6   25.89    2.01
   0   3   6   26.63    1.86
   0  -3  -6   24.90    2.11
   0   3   7   46.63    2.57
   0  -3  -7   49.12    2.80
   0  -3  -7   45.07    2.98
   0  -3  -7   45.89    2.77
   0  -3  -8  108.93    4.40
   0  -3  -8  112.18    3.92
   0  -3  -8  111.55    2.23
   0   3   8  112.30    4.21
   0  -3  -8  113.03    4.37
   0  -3  -8  109.50    4.90
   0  -3  -9    5.80    0.98
   0  -3  -9    6.61    0.63
   0  -3  -9    6.13    0.62
   0  -3  -9    7.18    0.65
   0   3   9    7.06    1.29
   0  -3  -9    5.67    1.13
   0  -3  -9    7.02    1.58
   0  -3 -10   45.47    2.62
   0  -3 -10   44.81    1.57
   0  -3 -10   44.07    1.59
   0   3  10   44.64    3.05
   0  -3 -10   41.58    2.90
   0  -3 -10   47.18    3.70
   0  -3 -10   41.09    3.01
   0  -3 -11   16.28    1.77
   0  -3 -11   17.44    1.66
   0  -3 -11   15.71    1.00
   0  -3 -11   16.72    1.06
   0   3  11   18.99    2.19
   0  -3 -11   17.56    1.98
   0  -3 -11   20.59    2.79
   0  -3 -11   15.94    2.02
   0  -3 -12   12.51    1.55
   0   3  12   11.64    1.82
   0  -3 -12   13.38    0.97
   0  -3 -12   13.33    0.99
   0  -3 -12   12.62    1.82
   0  -3 -12   12.12    1.73
   0  -3 -12   12.03    1.92
   0  -3 -12   12.04    2.23
   0   3  13   23.70    2.61
   0   3  13   23.50    1.76
   0  -3 -13   21.94    2.35
   0  -3 -13   27.35    2.31
   0  -3 -13   19.44    2.57
   0  -3 -13   21.27    2.37
   0  -3 -13   23.77    1.31
   0  -3 -13   24.13    1.38
   0   3  13   21.37    1.51
   0   3  13   22.06    1.33
   0   3  14    9.86    0.89
   0   3  14    8.28    0.86
   0  -3 -14    9.74    0.93
   0   3  14    7.88    0.99
   0  -3 -14    9.56    1.58
   0  -3 -14    8.17    1.69
   0  -3 -14    7.65    1.58
   0  -3 -14   10.49    0.95
   0   3  14   10.62    2.05
   0  -3 -14    9.18    0.85
   0  -3 -15   20.07    2.77
   0  -3 -15   19.87    2.70
   0  -3 -15   24.39    1.48
   0  -3 -15   24.69    2.64
   0   3  15   23.04    1.35
   0   3  15   23.87    3.05
   0  -3 -15   23.83    1.40
   0   3  15   20.21    1.35
   0  -3 -16   33.88    1.75
   0  -3 -16   33.46    1.63
   0   3  16   34.31    1.69
   0   3  16   32.61    1.58
   0  -3 -17    0.03    0.37
   0   3  17   -0.57    0.53
   0  -3 -17    0.08    0.53
   0   3  17    0.71    0.73
   0  -3 -17   -0.26    0.40
   0   3  17    0.10    0.42
   0   3  17    0.18    0.52
   0   3  18   19.49    1.21
   0   3  18   20.90    1.34
   0  -3 -18   19.84    1.36
   0   3  18   20.38    1.55
   0   3  18   19.35    1.16
   0  -3 -18   21.36    1.07
   0  -3 -18   20.93    1.20
   0   3  19    9.97    1.08
   0  -3 -19    9.76    0.99
   0   3  19    8.76    0.87
   0   3  19    9.64    0.80
   0  -3 -19    9.41    0.79
   0  -3 -19    9.39    0.77
   0   3  20    3.08    0.70
   0   3  20    2.22    0.51
   0  -3 -20    2.89    0.62
   0  -3 -20    2.44    0.43
   0  -3 -20    2.37    0.40
   0   3  21   22.70    1.44
   0   3  21   19.54    1.02
   0  -3 -21   21.57    1.10
   0   3  21   22.30    1.03
   0   3  21   20.95    1.00
   0  -3 -21   20.21    0.81
   0   3  22    2.44    0.60
   0   3  22    1.75    0.30
   0  -3 -22    2.47    0.43
   0  -3 -22    2.27    0.39
   0  -4  23    4.21    0.43
   0   4 -23    4.18    0.47
   0  -4  23    3.58    0.50
   0   4 -22    4.54    0.49
   0  -4  22    5.89    0.71
   0   4 -22    5.21    0.50
   0   4 -22    6.19    0.65
   0  -4  21   13.51    1.25
   0  -4  21   12.92    1.24
   0   4 -21   13.94    0.89
   0   4 -21   13.55    0.84
   0   4 -21   14.64    0.95
   0  -4  21   15.48    1.13
   0   4 -21   15.75    1.05
   0  -4  20    0.21    0.74
   0  -4  20    0.69    0.73
   0   4 -20    0.73    0.41
   0   4 -20    0.65    0.38
   0   4 -20    0.33    0.41
   0  -4  20    0.56    0.65
   0   4 -20    0.42    0.51
   0  -4  19   20.55    1.69
   0  -4  19   20.43    1.68
   0   4 -19   22.21    1.30
   0   4 -19   21.70    1.25
   0   4 -19   24.08    1.39
   0   4 -19   21.75    1.36
   0  -4  18    9.33    1.29
   0  -4  18   11.00    1.35
   0   4 -18    8.96    0.87
   0   4 -18    9.07    0.94
   0   4 -18    9.25    0.88
   0   4 -18   10.09    1.00
   0  -4  17    4.65    1.08
   0  -4  17    3.95    0.98
   0   4 -17    3.77    0.70
   0   4 -17    3.66    0.67
   0   4 -17    3.20    0.56
   0   4 -17    4.54    0.78
   0  -4  16   24.16    1.85
   0   4 -16   25.71    1.47
   0   4 -16   21.31    1.45
   0  -4  16   22.72    1.79
   0   4 -16   25.20    3.18
   0  -4  16   19.41    2.64
   0   4 -16   23.97    1.33
   0   4 -16   23.56    1.37
   0  -4  15   18.78    2.95
   0   4 -15   20.16    1.25
   0  -4  15   17.93    1.59
   0   4 -15   15.78    2.52
   0  -4  15   19.56    2.55
   0   4 -15   17.15    1.18
   0  -4  15   17.91    1.56
   0  -4  15   20.96    2.66
   0   4 -15   19.01    1.17
   0   4 -14   35.57    1.54
   0  -4  14   37.02    2.09
   0   4 -14   36.71    1.63
   0  -4  14   34.45    3.66
   0  -4  14   39.34    2.19
   0   4 -14   39.60    3.67
   0  -4  14   34.56    3.31
   0  -4  13   23.65    2.99
   0  -4  13   23.62    2.60
   0   4 -13   23.14    2.69
   0  -4  13   23.87    1.64
   0  -4  13   24.32    1.57
   0   4 -13   25.44    2.86
   0   4 -12    1.34    0.89
   0  -4  12    0.96    0.65
   0  -4  12    2.06    0.63
   0  -4  12    0.46    1.14
   0  -4  12   -0.55    1.17
   0  -4  12    1.21    0.65
   0  -4  12    0.24    0.85
   0   4 -12    0.33    0.73
   0  -4  11   30.26    1.65
   0  -4  11   28.68    3.00
   0  -4  11   31.50    1.71
   0   4 -11   29.59    2.72
   0   4 -11   31.13    2.81
   0  -4  11   28.20    2.54
   0  -4  10   58.88    3.98
   0  -4  10   47.79    3.92
   0  -4  10   52.17    2.05
   0   4 -10   57.70    3.53
   0   4 -10   59.26    3.59
   0  -4  10   59.86    3.44
   0  -4   9   39.60    3.40
   0  -4   9   35.56    1.42
   0  -4   9   39.60    1.68
   0   4  -9   39.98    2.76
   0  -4   9   35.75    2.52
   0   4  -9   40.29    2.78
   0  -4   8  130.38    5.71
   0  -4   8  123.93    2.49
   0  -4   8  134.77    2.84
   0   4  -8  127.69    4.51
   0  -4   8  120.37    4.21
   0   4  -8  124.29    4.49
   0  -4   7    0.18    0.51
   0   4  -7   -0.04    0.69
   0   4  -7    0.10    0.26
   0   4  -7    0.04    0.71
   0  -4   7    0.27    0.79
   0  -4   6   54.84    3.26
   0   4  -6   49.95    1.37
   0   4  -6   48.04    2.41
   0  -4   6   46.17    2.23
   0  -4   6   48.40    2.94
   0  -4   5  113.89    3.73
   0  -4   5  115.69    4.23
   0  -4   5  118.64    3.19
   0   4  -5  123.52    3.50
   0  -4   4   87.18    3.45
   0  -4   4   91.84    3.18
   0   4  -4   83.54    2.65
   0   4  -4   81.31    2.92
   0   4  -3  246.16    4.77
   0  -4   3  255.55    3.04
   0  -4   3  248.05    5.03
   0  -4   3  256.08    3.17
   0  -4   3  245.61    3.37
   0   4  -3  260.52    4.27
   0   4  -3  250.45    4.51
   0   4  -2    0.81    0.60
   0  -4   2    0.59    0.29
   0  -4   2    0.51    0.31
   0   4  -2   -0.03    0.57
   0   4  -2    0.32    0.47
   0  -4   1   25.59    1.14
   0  -4   1   26.53    1.41
   0   4  -1   24.91    1.55
   0   4  -1   25.43    1.52
   0   4  -1   24.89    1.52
   0   4   0  127.11    3.35
   0   4   0  133.62    3.50
   0  -4   0  132.59    2.72
   0   4   1    1.01    0.65
   0   4   1    1.57    0.63
   0   4   1    1.13    0.24
   0   4   1    0.89    0.53
   0  -4  -1    2.19    0.53
   0  -4  -1    1.86    0.39
   0  -4  -1    2.36    0.56
   0   4   2   68.06    2.77
   0   4   2   65.38    2.70
   0   4   2   63.74    1.82
   0  -4  -2   68.71    2.36
   0  -4  -2   67.04    2.65
   0  -4  -2   75.24    2.74
   0  -4  -2   66.60    2.04
   0   4   3   91.39    3.36
   0   4   3   91.46    2.53
   0  -4  -3   89.96    3.28
   0  -4  -3   93.19    3.32
   0   4   4    2.27    0.55
   0  -4  -4    0.57    0.69
   0  -4  -4    1.19    0.68
   0   4   5  156.99    4.09
   0  -4  -5  154.82    4.96
   0  -4  -5  162.97    4.91
   0   4   6   22.68    1.72
   0  -4  -6   19.27    2.00
   0  -4  -6   20.90    1.96
   0  -4  -7   22.50    2.11
   0  -4  -7   23.23    1.96
   0   4   7   21.44    1.81
   0  -4  -7   21.79    2.29
   0  -4  -7   23.01    2.09
   0  -4  -7   23.11    1.02
   0  -4  -8   33.44    2.67
   0  -4  -8   32.93    2.36
   0  -4  -8   31.16    1.25
   0   4   8   30.77    2.30
   0  -4  -8   31.45    2.51
   0  -4  -8   27.98    2.77
   0  -4  -9    1.29    0.60
   0  -4  -9    2.87    0.48
   0  -4  -9    2.38    0.46
   0   4   9    2.59    0.95
   0  -4  -9    2.84    0.45
   0  -4  -9    3.29    0.98
   0  -4  -9    1.98    1.19
   0  -4 -10   76.15    3.64
   0  -4 -10   76.44    2.10
   0   4  10   76.94    4.08
   0  -4 -10   75.53    2.12
   0  -4 -10   75.58    4.10
   0  -4 -10   74.13    4.77
   0  -4 -10   67.50    3.93
   0  -4 -11   20.78    2.14
   0  -4 -11   21.28    1.96
   0  -4 -11   18.92    1.14
   0   4  11   20.71    2.29
   0  -4 -11   19.72    1.13
   0  -4 -11   18.72    2.65
   0  -4 -11   19.29    2.29
   0  -4 -11   17.12    2.09
   0  -4 -12   12.50    1.68
   0  -4 -12   12.01    0.98
   0   4  12   11.40    0.94
   0  -4 -12   12.11    0.96
   0  -4 -12   11.42    1.81
   0  -4 -12   10.46    1.74
   0  -4 -12   13.68    1.99
   0  -4 -12   15.46    2.63
   0   4  12   11.65    1.89
   0  -4 -13    1.39    1.22
   0  -4 -13    3.41    1.09
   0   4  13    1.04    0.47
   0  -4 -13    2.06    0.92
   0  -4 -13    0.68    0.88
   0  -4 -13    0.83    1.20
   0  -4 -13    1.93    0.56
   0   4  13    2.19    0.90
   0  -4 -13    2.08    0.55
   0   4  14   10.09    1.94
   0  -4 -14    8.81    0.83
   0  -4 -14    9.59    0.95
   0  -4 -14   14.45    1.71
   0  -4 -14    4.37    1.31
   0  -4 -14    8.68    1.58
   0  -4 -14    9.22    1.79
   0   4  14    8.61    0.93
   0  -4 -14    5.50    1.02
   0   4  14    9.66    1.34
   0  -4 -14    9.21    0.96
   0  -4 -15    8.49    0.96
   0   4  15    8.57    1.22
   0   4  15    9.33    0.99
   0  -4 -15    8.09    1.60
   0  -4 -15    9.54    0.98
   0   4  15    8.15    0.91
   0   4  16   44.24    1.87
   0   4  16   45.87    2.38
   0  -4 -16   45.03    1.99
   0  -4 -16   47.65    1.95
   0   4  16   42.82    1.93
   0  -4 -16   46.05    1.75
   0   4  17    0.67    0.56
   0   4  17    0.80    0.68
   0  -4 -17    1.16    0.40
   0  -4 -17    1.09    0.58
   0  -4 -17    0.14    0.34
   0   4  17   -0.06    0.49
   0  -4 -18   24.54    1.17
   0  -4 -18   24.71    1.18
   0   4  18   24.27    1.58
   0   4  18   24.93    1.39
   0  -4 -18   23.78    1.44
   0  -4 -19   11.73    0.84
   0   4  19   11.96    1.08
   0  -4 -19   10.82    0.71
   0   4  19   10.32    0.88
   0  -4 -19    9.85    0.94
   0   4  20    2.29    0.60
   0   4  20    1.40    0.75
   0  -4 -20    1.96    0.53
   0   4  20    2.19    0.53
   0   4  20    2.14    0.45
   0  -4 -20    1.88    0.37
   0   4  21   17.21    1.18
   0  -4 -21   16.81    0.90
   0   4  21   16.17    0.82
   0   4  21   16.85    0.79
   0  -4 -21   13.95    0.59
   0  -4 -22    1.10    0.32
   0  -4 -22    0.41    0.25
   0  -5  23    1.37    0.38
   0  -5  23    1.30    0.28
   0   5 -23    1.01    0.30
   0  -5  22    3.51    0.40
   0   5 -22    5.15    0.52
   0  -5  22    5.60    0.79
   0  -5  22    4.82    0.72
   0  -5  22    6.38    0.69
   0   5 -22    5.88    0.60
   0   5 -21    8.33    0.75
   0   5 -21    8.65    0.77
   0  -5  21    6.85    0.94
   0  -5  21    8.29    1.05
   0  -5  21    8.74    0.87
   0   5 -20    0.30    0.47
   0   5 -20    0.19    0.38
   0   5 -20   -0.03    0.48
   0  -5  20   -0.55    0.78
   0  -5  20    0.44    0.68
   0   5 -20    0.01    0.35
   0  -5  20    0.37    0.55
   0   5 -19   15.59    1.13
   0   5 -19   15.86    1.11
   0   5 -19   15.95    1.14
   0   5 -19   15.28    1.12
   0  -5  19   15.21    1.47
   0  -5  19   15.93    1.55
   0  -5  18   11.16    1.37
   0  -5  18    9.36    1.33
   0   5 -18   10.79    0.98
   0   5 -18   10.10    0.98
   0   5 -18   10.24    0.92
   0   5 -18   10.81    0.98
   0   5 -18   10.69    1.01
   0   5 -17    3.11    0.69
   0   5 -17    2.22    0.64
   0   5 -17    1.73    0.53
   0   5 -17    2.35    0.55
   0  -5  17    3.19    0.95
   0  -5  17    3.31    0.91
   0  -5  16   32.79    3.28
   0  -5  16   32.61    2.17
   0   5 -16   31.59    1.68
   0   5 -16   33.19    1.64
   0  -5  16   31.68    2.12
   0   5 -16   32.72    1.63
   0   5 -16   31.92    1.54
   0   5 -16   30.00    1.32
   0   5 -15    4.91    0.67
   0  -5  15    4.00    1.85
   0  -5  15    5.03    0.99
   0   5 -15    5.10    0.72
   0   5 -15    6.49    0.83
   0   5 -15    7.49    1.92
   0   5 -15    5.31    0.73
   0  -5  15    5.18    1.01
   0   5 -15    4.51    0.57
   0   5 -14   41.44    1.68
   0  -5  14   39.86    4.18
   0   5 -14   41.27    1.77
   0   5 -14   39.18    1.51
   0   5 -14   44.29    1.78
   0   5 -14   43.47    3.89
   0  -5  14   41.65    2.16
   0  -5  14   41.81    2.26
   0   5 -14   37.35    1.75
   0  -5  14   41.23    2.29
   0  -5  13   18.32    2.87
   0  -5  13   23.35    2.59
   0   5 -13   21.18    2.66
   0  -5  13   23.15    1.71
   0  -5  13   20.71    1.61
   0  -5  13   19.64    1.46
   0  -5  12   -0.04    1.31
   0  -5  12    0.72    0.89
   0   5 -12    1.30    1.01
   0  -5  12    0.53    0.65
   0  -5  12   -0.30    0.45
   0  -5  12   -0.07    0.60
   0  -5  11   54.14    4.58
   0  -5  11   62.41    4.58
   0  -5  11   61.71    3.77
   0   5 -11   62.56    3.96
   0  -5  11   62.13    2.41
   0  -5  11   61.50    2.31
   0  -5  10   31.35    3.40
   0  -5  10   27.95    1.59
   0  -5  10   28.22    1.42
   0  -5  10   29.41    2.45
   0   5 -10   33.01    2.72
   0  -5   9   77.71    4.91
   0  -5   9   70.91    2.07
   0  -5   9   75.45    2.40
   0   5  -9   72.59    3.75
   0  -5   9   68.23    3.50
   0   5  -8  136.99    4.77
   0  -5   8  132.04    4.43
   0  -5   8  141.75    2.75
   0  -5   7    5.75    1.60
   0   5  -7    4.72    1.02
   0  -5   7    4.73    1.37
   0  -5   7    4.79    0.57
   0  -5   6   17.65    1.82
   0  -5   6   20.63    2.19
   0   5  -6   18.18    1.58
   0   5  -5  102.36    3.76
   0  -5   5  107.30    4.40
   0  -5   5  102.44    3.95
   0  -5   5  104.44    2.63
   0   5  -5  104.82    3.37
   0   5  -5  103.13    3.45
   0   5  -4   49.59    2.49
   0  -5   4   54.00    3.06
   0  -5   4   54.40    2.78
   0  -5   4   49.86    1.69
   0  -5   4   55.31    1.61
   0   5  -4   52.63    2.23
   0   5  -4   49.08    2.32
   0   5  -3   44.24    2.30
   0  -5   3   41.80    1.69
   0  -5   3   45.06    2.49
   0  -5   3   46.00    1.52
   0   5  -3   44.82    2.32
   0   5  -3   44.31    2.20
   0   5  -2   11.22    1.26
   0  -5   2   11.07    0.85
   0  -5   2   11.66    0.98
   0  -5   2   11.79    0.84
   0  -5   2   11.49    1.38
   0   5  -2   10.25    1.14
   0   5  -2   10.44    1.24
   0   5  -1   42.21    2.26
   0  -5   1   44.18    1.69
   0  -5   1   47.30    2.06
   0  -5   1   47.46    2.56
   0   5  -1   38.74    2.14
   0   5  -1   39.04    2.09
   0   5   0  117.42    3.72
   0  -5   0  116.43    3.12
   0  -5   0  122.86    3.55
   0  -5   0  111.88    2.46
   0  -5   0  116.09    2.91
   0   5   0  109.59    3.59
   0   5   0  109.99    3.52
   0   5   1   38.70    2.26
   0  -5  -1   37.01    2.15
   0  -5  -1   33.77    1.87
   0  -5  -1   30.99    1.41
   0   5   1   36.11    2.15
   0   5   1   35.43    1.27
   0   5   1   37.17    2.27
   0  -5  -1   33.58    1.70
   0  -5  -2  100.72    3.51
   0   5   2   96.25    2.41
   0   5   2   98.92    3.59
   0   5   2   98.53    3.68
   0  -5  -2  101.74    3.68
   0  -5  -2  103.84    3.20
   0  -5  -3   16.84    1.62
   0   5   3   19.83    1.85
   0   5   3   19.54    1.26
   0  -5  -3   17.15    1.49
   0  -5  -3   17.04    1.67
   0  -5  -4    3.12    0.92
   0   5   4    2.87    1.00
   0   5   4    1.20    0.40
   0  -5  -4    1.12    0.71
   0  -5  -4    1.88    0.91
   0  -5  -5   46.37    2.81
   0  -5  -5   42.43    2.70
   0   5   5   41.42    2.80
   0   5   5   46.89    2.32
   0  -5  -5   39.96    2.82
   0  -5  -6    0.38    0.75
   0  -5  -6   -0.08    0.68
   0  -5  -6   -0.02    0.75
   0   5   6    0.52    0.53
   0  -5  -6    0.47    0.92
   0  -5  -6    0.07    0.29
   0  -5  -7   90.08    4.32
   0  -5  -7   87.59    4.22
   0  -5  -7   93.23    4.13
   0   5   7   88.52    3.68
   0  -5  -7   84.00    1.98
   0  -5  -7   86.05    4.55
   0  -5  -8   39.84    1.45
   0  -5  -8   46.94    3.20
   0  -5  -8   47.47    3.03
   0   5   8   42.70    2.74
   0  -5  -8   38.06    3.27
   0  -5  -8   42.36    1.49
   0  -5  -9    4.92    0.62
   0  -5  -9    4.31    0.57
   0  -5  -9    3.58    1.17
   0  -5  -9    4.98    1.15
   0   5   9    5.06    1.17
   0  -5  -9    4.98    1.58
   0  -5  -9    4.44    0.55
   0  -5 -10   58.59    1.92
   0  -5 -10   54.03    4.29
   0  -5 -10   54.55    3.57
   0  -5 -10   57.49    3.78
   0  -5 -10   61.60    3.69
   0  -5 -10   59.11    3.50
   0  -5 -10   55.39    1.87
   0   5  10   59.51    3.64
   0  -5 -11    9.81    0.87
   0  -5 -11   10.87    1.84
   0  -5 -11   12.21    1.62
   0  -5 -11   13.18    1.91
   0  -5 -11    9.96    1.84
   0  -5 -11    8.92    2.02
   0  -5 -11   11.43    1.80
   0   5  11    9.85    0.87
   0   5  11   11.36    1.81
   0  -5 -11   10.36    0.88
   0   5  12   14.84    1.39
   0  -5 -12   13.65    1.08
   0   5  12   13.13    1.06
   0   5  12   11.14    0.95
   0  -5 -12   13.96    2.25
   0  -5 -12   11.26    1.69
   0  -5 -12   13.03    1.62
   0   5  12   11.03    1.01
   0   5  12   12.88    2.00
   0  -5 -12   10.45    2.19
   0  -5 -12   10.98    1.89
   0  -5 -12   11.44    1.98
   0  -5 -12    7.65    1.55
   0  -5 -12   12.09    0.99
   0   5  12   13.49    1.08
   0  -5 -13   35.58    1.72
   0   5  13   39.02    3.39
   0   5  13   38.44    1.81
   0   5  13   37.79    2.15
   0  -5 -13   35.75    3.34
   0  -5 -13   35.61    2.94
   0   5  13   37.08    1.79
   0  -5 -13   38.86    1.75
   0  -5 -13   42.70    3.86
   0  -5 -13   37.66    3.50
   0   5  13   38.76    1.73
   0  -5 -14    0.74    0.49
   0   5  14    0.06    0.82
   0   5  14    1.11    0.48
   0  -5 -14    0.44    1.07
   0  -5 -14    0.82    0.49
   0   5  14    0.97    0.52
   0  -5 -15   16.87    1.28
   0   5  15   17.35    1.55
   0   5  15   15.77    1.19
   0   5  15   16.51    1.23
   0  -5 -15   15.63    2.19
   0  -5 -15   14.64    1.15
   0  -5 -16    7.94    0.96
   0   5  16    8.02    1.10
   0  -5 -16    8.84    0.91
   0   5  16    9.12    0.94
   0   5  17   -0.14    0.71
   0  -5 -17   -0.37    0.55
   0  -5 -17    0.19    0.36
   0   5  17    0.28    0.43
   0  -5 -18   17.91    1.23
   0   5  18   18.23    1.68
   0   5  18   18.14    1.36
   0  -5 -18   18.71    1.14
   0   5  18   19.10    1.15
   0  -5 -18   18.41    1.03
   0  -5 -19    5.32    0.71
   0   5  19    6.43    1.08
   0   5  19    4.74    0.69
   0  -5 -19    6.03    0.63
   0   5  19    4.42    0.66
   0   5  19    4.25    0.55
   0  -5 -19    5.02    0.49
   0   5  20    4.63    0.83
   0   5  20    5.62    0.63
   0  -5 -20    6.21    0.54
   0   5  20    4.97    0.51
   0  -5 -20    5.11    0.60
   0   5  21    6.73    0.74
   0   5  21    7.41    0.52
   0   5  21    6.48    0.42
   0  -5 -21    7.61    0.58
   0   6 -23    0.82    0.23
   0  -6  23    0.67    0.21
   0  -6  23    0.47    0.28
   0   6 -22    9.75    0.67
   0   6 -22    9.54    0.66
   0  -6  22    9.75    0.94
   0  -6  22    8.51    0.83
   0  -6  22    9.92    0.76
   0  -6  21    7.30    0.92
   0  -6  21    7.80    0.99
   0  -6  21    8.25    0.81
   0   6 -21    7.97    0.71
   0   6 -21    7.52    0.70
   0   6 -20    0.19    0.47
   0  -6  20    0.17    0.72
   0  -6  20    0.67    0.67
   0  -6  20    0.97    0.57
   0   6 -20   -0.11    0.47
   0   6 -20    0.47    0.43
   0   6 -19   13.76    1.07
   0  -6  19   14.04    1.41
   0  -6  19   13.65    1.45
   0   6 -19   14.45    1.05
   0   6 -19   15.31    1.10
   0   6 -18    6.68    0.82
   0   6 -18    7.13    0.88
   0  -6  18    5.50    1.05
   0  -6  18    6.84    1.19
   0   6 -18    6.57    0.76
   0   6 -18    5.88    0.75
   0   6 -18    6.17    0.78
   0  -6  17    4.67    1.73
   0   6 -17    3.54    0.50
   0   6 -17    3.46    0.68
   0   6 -17    3.63    0.63
   0  -6  17    3.48    0.97
   0   6 -17    3.18    0.64
   0  -6  17    4.55    1.08
   0   6 -17    3.65    0.63
   0  -6  16   41.98    2.47
   0   6 -16   42.79    1.89
   0   6 -16   41.80    1.87
   0  -6  16   44.93    4.14
   0  -6  16   44.72    4.67
   0   6 -16   41.28    1.60
   0  -6  16   39.72    2.37
   0   6 -16   44.03    1.83
   0   6 -16   44.50    1.77
   0   6 -15    0.38    0.37
   0   6 -15    0.17    0.32
   0  -6  15    0.01    0.72
   0   6 -15    0.42    0.45
   0   6 -15   -1.01    1.35
   0   6 -15   -0.04    0.43
   0   6 -15    0.66    0.43
   0  -6  15    0.88    0.83
   0  -6  14   12.08    1.42
   0  -6  14   14.63    2.63
   0   6 -14   11.47    0.89
   0  -6  14   14.42    1.49
   0   6 -14   12.51    1.00
   0   6 -14    9.43    1.93
   0  -6  14   12.96    1.42
   0  -6  14   13.36    1.34
   0   6 -14   13.02    1.06
   0   6 -14   11.81    0.92
   0   6 -13   43.84    1.65
   0   6 -13   47.04    1.86
   0   6 -13   44.19    1.70
   0  -6  13   44.34    2.34
   0   6 -13   45.82    1.72
   0  -6  13   43.00    2.18
   0  -6  13   41.83    2.27
   0   6 -13   46.83    3.94
   0  -6  12   16.65    1.47
   0   6 -12   14.83    2.19
   0  -6  12   16.75    1.34
   0  -6  12   16.03    2.73
   0  -6  11   33.02    1.87
   0   6 -11   32.79    2.96
   0  -6  11   29.34    1.66
   0  -6  11   32.14    3.80
   0  -6  10    7.37    0.83
   0  -6  10    7.32    0.95
   0   6 -10    7.16    1.40
   0  -6  10    8.18    0.87
   0  -6  10    5.27    1.88
   0  -6   9   46.30    4.06
   0   6  -9   39.20    2.86
   0  -6   9   40.19    1.65
   0  -6   8   30.02    1.24
   0  -6   8   28.94    1.37
   0  -6   8   31.16    3.25
   0   6  -8   31.90    2.41
   0   6  -8   31.20    2.66
   0  -6   8   29.66    1.92
   0  -6   7    0.27    0.30
   0  -6   7    0.80    0.43
   0   6  -7    1.34    0.73
   0   6  -7   -0.55    0.96
   0  -6   7    1.00    0.46
   0  -6   7    1.02    1.09
   0  -6   7   -0.11    0.83
   0   6  -6  164.73    4.68
   0   6  -6  169.68    4.87
   0  -6   6  180.84    6.46
   0  -6   6  168.07    5.55
   0   6  -6  164.95    5.25
   0  -6   6  178.58    3.74
   0  -6   5    0.18    0.49
   0  -6   5    1.50    1.17
   0  -6   5    0.26    0.73
   0   6  -5    0.49    0.72
   0   6  -5    0.90    0.49
   0   6  -5    0.76    0.59
   0   6  -4    0.23    0.56
   0  -6   4   -0.12    0.77
   0  -6   4    0.55    0.23
   0  -6   4    1.18    0.92
   0  -6   4    0.96    0.39
   0   6  -4   -0.09    0.74
   0  -6   4    0.19    0.76
   0  -6   4    0.84    0.30
   0   6  -3  136.34    4.40
   0   6  -3  131.67    4.09
   0   6  -3  133.73    4.39
   0  -6   3  144.68    4.89
   0  -6   3  138.18    2.91
   0  -6   3  130.72    3.33
   0  -6   3  127.07    2.90
   0   6  -2    0.78    0.66
   0   6  -2    1.70    0.74
   0   6  -2    1.58    0.76
   0  -6   2    1.44    0.43
   0  -6   2    0.88    0.78
   0  -6   2    0.58    0.37
   0  -6   2    0.70    0.47
   0   6  -1  115.07    3.93
   0   6  -1  114.10    4.02
   0   6  -1  118.13    4.08
   0  -6   1  127.87    4.68
   0  -6   1  119.25    3.39
   0  -6   1  127.61    3.17
   0  -6   1  124.17    3.71
   0   6   0  155.06    2.51
   0   6   0  156.56    4.75
   0   6   0  155.69    4.64
   0   6   0  163.90    4.88
   0  -6   0  149.62    3.69
   0  -6   0  154.07    3.14
   0  -6   0  161.75    4.47
   0   6   1    0.44    0.16
   0   6   1    0.71    0.78
   0   6   1    0.37    0.77
   0  -6  -1   -0.16    0.42
   0  -6  -1   -0.07    0.60
   0  -6  -1    0.30    0.32
   0  -6  -1    0.22    0.63
   0  -6  -1    0.15    0.66
   0   6   2   84.80    2.41
   0   6   2   85.82    3.78
   0  -6  -2   83.31    3.63
   0  -6  -2   87.02    3.22
   0  -6  -2   87.69    3.74
   0  -6  -2   81.95    3.43
   0   6   3   17.63    1.25
   0   6   3   13.05    1.64
   0  -6  -3   12.44    1.60
   0  -6  -3   13.03    1.41
   0  -6  -3   13.01    1.53
   0  -6  -3   13.92    1.72
   0   6   4   49.00    3.17
   0   6   4   50.50    2.29
   0  -6  -4   50.55    2.81
   0  -6  -4   49.86    3.17
   0  -6  -4   52.05    3.12
   0  -6  -4   52.78    3.04
   0  -6  -5  149.48    5.31
   0  -6  -5  162.31    5.57
   0  -6  -5  159.74    5.60
   0  -6  -5  153.32    5.75
   0  -6  -5  149.14    5.06
   0   6   5  162.53    5.90
   0   6   5  166.54    4.48
   0   6   6    5.63    1.31
   0   6   6    7.58    1.05
   0  -6  -6    5.43    1.22
   0  -6  -6    4.26    1.36
   0  -6  -6    4.01    1.12
   0  -6  -6    5.07    1.18
   0  -6  -6    5.05    0.54
   0  -6  -6    4.63    1.18
   0  -6  -7   67.64    3.96
   0   6   7   69.45    3.33
   0   6   7   65.09    4.13
   0  -6  -7   65.51    3.81
   0  -6  -7   64.41    4.21
   0  -6  -7   65.32    3.77
   0  -6  -7   65.44    3.86
   0  -6  -7   60.96    1.76
   0  -6  -7   64.01    1.79
   0  -6  -8   12.41    1.82
   0   6   8   17.06    1.81
   0   6   8   14.43    2.24
   0  -6  -8   13.95    1.98
   0  -6  -8   14.56    2.31
   0  -6  -8   12.07    1.70
   0  -6  -8   14.35    0.92
   0  -6  -8   14.66    0.97
   0  -6  -8   12.73    0.87
   0  -6  -9    9.11    1.72
   0  -6  -9    9.94    2.03
   0  -6  -9    8.11    1.61
   0   6   9    7.62    1.78
   0   6   9    8.61    1.39
   0  -6  -9   11.74    1.79
   0  -6  -9    8.98    1.61
   0  -6  -9    8.38    0.79
   0  -6  -9    8.08    0.73
   0  -6 -10   53.12    3.87
   0  -6 -10   50.22    3.44
   0  -6 -10   55.33    3.80
   0  -6 -10   45.64    4.14
   0  -6 -10   51.30    3.87
   0   6  10   50.56    3.35
   0   6  10   48.04    4.05
   0   6  10   49.58    1.87
   0  -6 -10   47.40    1.76
   0  -6 -10   49.35    1.83
   0  -6 -11   16.46    1.14
   0   6  11   16.09    1.12
   0  -6 -11   15.76    1.11
   0  -6 -11   17.11    2.43
   0  -6 -11   19.09    2.25
   0  -6 -11   13.95    1.84
   0  -6 -11   19.06    2.91
   0  -6 -11   18.21    2.49
   0   6  11   15.68    1.11
   0   6  11   15.96    1.41
   0   6  11   15.69    2.53
   0   6  11   15.17    1.10
   0   6  12   30.25    1.58
   0   6  12   39.36    4.02
   0  -6 -12   31.78    1.62
   0  -6 -12   37.01    2.92
   0  -6 -12   37.75    3.23
   0  -6 -12   35.36    3.39
   0  -6 -12   36.00    3.54
   0  -6 -12   29.79    3.61
   0  -6 -12   35.18    3.44
   0  -6 -12   31.88    1.60
   0   6  12   32.30    1.61
   0   6  12   30.49    1.98
   0  -6 -13    6.82    1.44
   0   6  13    6.28    1.10
   0  -6 -13    6.52    0.85
   0  -6 -13    9.70    1.95
   0  -6 -13    7.67    0.91
   0   6  13    7.94    0.87
   0   6  13    7.31    0.86
   0   6  14   -0.28    0.75
   0  -6 -14    1.10    0.53
   0  -6 -14    1.00    1.32
   0   6  14   -0.28    0.47
   0  -6 -14    0.73    0.53
   0  -6 -15   11.51    1.05
   0   6  15   11.60    1.53
   0   6  15   11.38    1.29
   0  -6 -15   11.83    1.08
   0   6  15   11.76    1.03
   0  -6 -16   15.67    1.16
   0  -6 -16   14.23    1.13
   0   6  16   14.79    1.11
   0   6  16   16.01    1.75
   0   6  16   12.67    1.22
   0   6  17    0.86    0.41
   0  -6 -17    1.19    0.54
   0  -6 -17    0.58    0.36
   0   6  17    1.39    0.65
   0   6  17    0.99    0.95
   0   6  17    0.83    0.58
   0   6  18   16.41    0.97
   0  -6 -18   17.64    1.11
   0  -6 -18   17.93    0.97
   0   6  18   17.92    1.18
   0  -6 -18   18.44    1.09
   0   6  18   18.12    1.53
   0   6  19    1.12    0.32
   0  -6 -19    1.23    0.43
   0   6  19    1.67    0.51
   0  -6 -19    1.85    0.34
   0  -6 -19    1.62    0.41
   0   6  19    1.13    0.68
   0  -6 -20    5.32    0.52
   0  -6 -20    5.77    0.48
   0   6  20    5.80    0.78
   0   6  20    5.95    0.57
   0   7 -22    3.94    0.46
   0   7 -22    4.20    0.41
   0  -7  22    4.43    0.59
   0  -7  22    3.15    0.64
   0  -7  22    4.84    0.52
   0   7 -21   10.63    0.79
   0  -7  21   11.33    0.84
   0   7 -21   11.16    0.73
   0  -7  21   10.92    0.98
   0  -7  21   11.59    1.11
   0   7 -20    0.78    0.42
   0   7 -20    0.43    0.46
   0  -7  20    0.33    0.46
   0  -7  20    0.32    0.56
   0  -7  20    0.22    0.73
   0   7 -20    0.38    0.36
   0   7 -19   17.59    1.19
   0   7 -19   16.59    0.95
   0   7 -19   17.02    1.14
   0  -7  19   16.79    1.46
   0  -7  19   16.74    1.52
   0   7 -19   17.44    1.08
   0   7 -18    4.27    0.55
   0   7 -18    3.92    0.73
   0  -7  18    3.88    1.01
   0   7 -18    3.92    0.70
   0   7 -18    3.49    0.58
   0  -7  18    3.77    0.92
   0   7 -17   12.42    0.97
   0  -7  17   12.39    1.42
   0   7 -17   13.44    1.06
   0   7 -17   11.83    1.04
   0   7 -17   12.96    1.11
   0   7 -17   10.16    0.82
   0  -7  17   10.00    2.49
   0  -7  17   11.74    2.03
   0  -7  17   12.39    1.51
   0  -7  16   18.51    3.14
   0   7 -16   13.62    0.98
   0   7 -16   14.46    1.15
   0  -7  16   13.58    1.50
   0   7 -16   13.76    1.07
   0   7 -16   13.92    1.03
   0  -7  16   13.04    1.47
   0  -7  15    7.47    2.05
   0  -7  15    5.29    1.11
   0  -7  15    5.48    0.96
   0  -7  15    3.99    0.98
   0   7 -15    3.80    0.62
   0   7 -15    5.58    0.77
   0   7 -15    5.08    0.66
   0   7 -15    4.71    0.63
   0  -7  14   67.33    3.00
   0  -7  14   69.18    5.80
   0  -7  14   73.69    3.10
   0   7 -14   64.87    4.95
   0   7 -14   66.88    2.12
   0   7 -14   70.63    2.38
   0  -7  14   68.19    2.82
   0  -7  14   73.80    3.14
   0   7 -14   71.58    4.95
   0   7 -14   68.05    2.15
   0   7 -14   68.03    2.15
   0  -7  13    7.26    2.23
   0   7 -13    5.01    0.62
   0   7 -13    5.46    0.71
   0   7 -13    5.74    1.55
   0   7 -13    6.94    1.77
   0   7 -13    6.02    0.67
   0  -7  13    7.38    1.22
   0   7 -13    6.35    0.72
   0  -7  13    5.83    0.95
   0  -7  12   12.73    1.23
   0   7 -12   13.61    2.17
   0   7 -12   13.64    0.96
   0   7 -12   15.02    1.07
   0   7 -12   14.97    2.15
   0  -7  12    9.81    2.53
   0  -7  12   14.33    2.81
   0   7 -12   14.83    0.97
   0  -7  12   15.43    1.45
   0  -7  11   29.28    1.88
   0  -7  11   27.81    1.58
   0   7 -11   27.67    2.94
   0  -7  11   28.57    3.64
   0   7 -11   28.69    2.81
   0  -7  11   29.27    1.71
   0  -7  10   -0.06    1.75
   0   7 -10    0.40    0.73
   0   7 -10    0.82    0.69
   0   7 -10    1.41    1.24
   0  -7  10    0.74    0.61
   0  -7  10    0.46    0.46
   0  -7   9   17.12    2.79
   0   7  -9   21.21    2.07
   0   7  -9   19.74    2.09
   0   7  -9   20.35    2.41
   0  -7   9   20.94    1.28
   0  -7   9   21.21    1.14
   0  -7   8    9.50    0.87
   0  -7   8    9.30    0.75
   0  -7   8   10.00    2.01
   0  -7   8   10.34    2.27
   0   7  -8    9.29    1.66
   0   7  -8   10.04    1.37
   0   7  -8    9.99    1.44
   0  -7   7    2.77    1.34
   0  -7   7    1.46    0.83
   0   7  -7    2.51    0.81
   0   7  -7    1.56    0.67
   0   7  -7    3.85    1.16
   0  -7   7    1.57    0.42
   0  -7   6  101.88    2.23
   0  -7   6  103.80    5.33
   0  -7   6   99.50    4.68
   0   7  -6   93.59    4.27
   0  -7   6   95.25    3.47
   0   7  -6   93.91    3.93
   0  -7   5   59.98    3.61
   0  -7   5   58.87    4.03
   0   7  -5   60.80    3.31
   0  -7   5   54.40    2.66
   0   7  -5   60.31    3.12
   0   7  -4    7.97    1.28
   0   7  -4    8.36    1.40
   0  -7   4    9.62    1.00
   0  -7   4   10.87    1.67
   0  -7   4    8.68    1.11
   0  -7   4   10.78    1.64
   0  -7   3  134.35    3.38
   0  -7   3  135.48    3.79
   0   7  -3  135.44    4.88
   0   7  -3  140.08    4.66
   0   7  -3  140.75    4.89
   0  -7   3  146.36    3.30
   0  -7   3  144.31    5.39
   0  -7   2   29.34    1.58
   0  -7   2   27.96    1.70
   0  -7   2   28.33    1.87
   0   7  -2   33.31    2.46
   0   7  -2   33.71    2.36
   0   7  -2   37.05    2.56
   0  -7   2   32.20    2.68
   0  -7   1   78.92    3.05
   0  -7   1   80.86    2.79
   0  -7   1   76.92    3.21
   0  -7   1   85.56    4.25
   0   7  -1   77.61    3.69
   0   7  -1   70.07    3.47
   0   7  -1   75.09    3.48
   0   7   0  119.94    4.53
   0   7   0  125.73    4.80
   0   7   0  130.30    4.81
   0  -7   0  122.81    4.05
   0  -7   0  120.11    3.64
   0  -7   0  124.19    4.32
   0  -7   0  134.26    5.39
   0  -7   0  116.89    3.88
   0  -7  -1    2.55    0.86
   0  -7  -1    3.51    0.77
   0  -7  -1    3.58    0.71
   0  -7  -1    5.54    1.19
   0   7   1    2.12    0.94
   0   7   1    3.36    0.98
   0  -7  -1    3.84    0.94
   0  -7  -2   41.96    2.44
   0  -7  -2   42.98    2.91
   0  -7  -2   39.70    2.50
   0  -7  -2   47.00    2.95
   0   7   2   42.48    2.98
   0  -7  -2   40.30    2.67
   0  -7  -3   16.64    1.96
   0  -7  -3   15.91    1.68
   0  -7  -3   16.59    1.79
   0  -7  -3   17.60    2.02
   0   7   3   19.12    2.23
   0  -7  -3   17.37    1.91
   0  -7  -4   77.61    4.21
   0  -7  -4   74.04    3.64
   0  -7  -4   75.54    3.82
   0  -7  -4   83.15    4.18
   0   7   4   77.99    4.33
   0  -7  -4   76.45    3.99
   0  -7  -5   76.34    3.90
   0  -7  -5   73.31    4.27
   0  -7  -5   78.69    4.17
   0  -7  -5   84.26    4.35
   0  -7  -5   76.15    4.00
   0   7   5   80.45    4.56
   0  -7  -6    1.14    0.85
   0  -7  -6    3.09    1.22
   0  -7  -6    2.95    1.20
   0  -7  -6    3.03    0.47
   0  -7  -6    5.16    1.25
   0   7   6    3.68    1.26
   0  -7  -7   45.57    3.75
   0  -7  -7   48.40    3.47
   0  -7  -7   50.53    1.64
   0  -7  -7   48.98    1.71
   0  -7  -7   45.41    3.43
   0  -7  -7   49.01    3.49
   0  -7  -7   54.36    3.63
   0   7   7   51.77    3.98
   0  -7  -8   30.21    3.27
   0  -7  -8   32.68    3.08
   0  -7  -8   31.61    1.44
   0  -7  -8   31.61    2.99
   0   7   8   33.41    3.31
   0  -7  -8   30.43    1.32
   0  -7  -8   34.71    3.00
   0  -7  -8   33.94    3.09
   0  -7  -9    0.19    0.24
   0  -7  -9    0.25    0.36
   0  -7  -9   -0.02    0.83
   0  -7  -9   -1.87    0.90
   0  -7  -9   -0.24    0.74
   0  -7  -9   -0.63    1.19
   0   7   9   -0.09    0.78
   0   7   9    0.49    0.82
   0   7   9    0.44    0.38
   0   7  10   43.44    1.81
   0   7  10   40.92    1.75
   0  -7 -10   42.96    1.77
   0  -7 -10   46.38    3.76
   0  -7 -10   42.95    3.37
   0  -7 -10   50.15    3.77
   0  -7 -10   43.60    4.18
   0  -7 -10   45.97    3.86
   0   7  10   44.11    4.11
   0  -7 -10   43.87    1.78
   0   7  10   43.54    2.24
   0   7  10   49.52    2.65
   0   7  10   39.70    1.82
   0   7  11    0.84    0.46
   0   7  11    0.47    0.42
   0   7  11   -0.22    0.87
   0   7  11    0.24    0.78
   0   7  11    0.84    1.00
   0  -7 -11   -0.39    0.86
   0  -7 -11    1.11    1.01
   0  -7 -11    0.51    0.38
   0  -7 -11    0.66    1.10
   0  -7 -11    0.13    0.43
   0   7  11    0.75    0.44
   0  -7 -11    0.89    1.28
   0  -7 -11    0.29    0.92
   0  -7 -12   15.66    1.17
   0   7  12   14.67    1.63
   0   7  12   16.64    1.50
   0  -7 -12   15.99    1.18
   0  -7 -12   13.32    1.91
   0  -7 -12   15.66    2.13
   0  -7 -12   14.15    2.44
   0   7  12   14.93    1.16
   0   7  12   14.26    1.12
   0  -7 -13   45.36    1.94
   0   7  13   40.40    2.57
   0   7  13   40.57    2.20
   0  -7 -13   43.13    1.86
   0  -7 -13   43.36    3.46
   0   7  13   45.91    1.92
   0   7  13   43.66    1.89
   0  -7 -13   49.74    4.10
   0   7  14    0.16    0.99
   0   7  14    0.28    0.67
   0   7  14   -0.20    0.43
   0  -7 -14    0.11    0.44
   0  -7 -14    0.09    0.44
   0   7  14    0.17    0.41
   0  -7 -14    0.29    0.94
   0   7  15   15.82    1.11
   0  -7 -15   14.06    1.09
   0   7  15   15.27    1.06
   0   7  15   16.12    1.68
   0   7  15   15.23    1.35
   0  -7 -15   16.00    1.16
   0   7  15   17.56    1.38
   0   7  16   13.01    0.96
   0  -7 -16   14.09    1.06
   0   7  16   15.53    0.98
   0   7  16   14.80    1.22
   0  -7 -16   13.80    1.05
   0   7  16   14.27    1.51
   0   7  17    1.99    0.93
   0   7  17    1.91    0.44
   0  -7 -17    1.18    0.43
   0   7  17    1.63    0.62
   0  -7 -17    2.22    0.47
   0  -7 -17    1.98    0.56
   0   7  18   19.31    1.39
   0  -7 -18   17.22    0.98
   0   7  18   17.09    0.86
   0   7  18   19.06    1.12
   0  -7 -18   19.24    0.94
   0  -7 -18   18.66    1.03
   0   7  19    1.54    0.60
   0   7  19    2.31    0.50
   0   7  19    2.83    0.50
   0  -7 -19    1.99    0.39
   0  -7 -19    2.64    0.40
   0   7  20    6.61    0.63
   0   7  20    6.11    0.46
   0  -8  22    8.55    0.75
   0  -8  22    7.77    0.52
   0   8 -22    7.81    0.55
   0  -8  21    8.90    0.96
   0  -8  21    7.53    0.76
   0  -8  21    7.90    0.64
   0   8 -21    7.12    0.50
   0   8 -21    7.79    0.67
   0  -8  20    0.51    0.69
   0  -8  20   -0.24    0.56
   0   8 -20    0.23    0.29
   0  -8  20    0.54    0.41
   0   8 -20    0.16    0.44
   0   8 -19   16.50    1.09
   0   8 -19   14.64    0.91
   0  -8  19   15.89    1.34
   0  -8  19   17.59    1.58
   0   8 -19   17.84    1.17
   0   8 -19   16.67    0.94
   0   8 -18    3.12    0.48
   0   8 -18    2.99    0.58
   0   8 -18    3.48    0.58
   0  -8  18    3.53    0.93
   0  -8  18    1.16    0.69
   0   8 -18    2.83    0.50
   0   8 -18    2.84    0.63
   0  -8  17   10.51    2.52
   0   8 -17    7.29    0.90
   0   8 -17    6.44    0.70
   0   8 -17    8.03    0.91
   0  -8  17    8.27    1.25
   0  -8  17    8.16    1.19
   0   8 -17    7.84    0.78
   0   8 -17    6.81    0.72
   0  -8  16   33.33    3.92
   0   8 -16   29.26    1.59
   0  -8  16   26.01    1.93
   0  -8  16   28.29    2.07
   0   8 -16   29.85    1.59
   0   8 -16   28.78    1.41
   0   8 -16   30.78    1.44
   0   8 -16   28.76    1.38
   0  -8  15    1.42    2.03
   0  -8  15    3.31    1.01
   0   8 -15    2.91    0.64
   0  -8  15    2.76    0.74
   0  -8  15    3.27    1.06
   0   8 -15    3.23    0.58
   0   8 -15    3.56    0.58
   0   8 -15    3.57    0.59
   0  -8  15    4.23    1.08
   0  -8  14   20.46    3.29
   0   8 -14   25.94    1.37
   0   8 -14   26.60    1.49
   0  -8  14   29.07    3.53
   0   8 -14   25.14    1.30
   0  -8  14   26.65    1.85
   0  -8  14   27.68    2.05
   0  -8  14   27.74    2.02
   0   8 -13    6.25    1.83
   0   8 -13    9.67    0.86
   0   8 -13    9.58    0.94
   0  -8  13    8.54    1.12
   0  -8  13    8.48    2.65
   0   8 -13    8.90    0.81
   0  -8  13    8.84    1.28
   0  -8  12   14.14    1.50
   0  -8  12   14.56    3.04
   0   8 -12   13.99    0.91
   0   8 -12   14.63    1.03
   0   8 -12   15.29    1.10
   0  -8  12   15.18    1.40
   0   8 -12   12.72    2.07
   0   8 -12   14.48    0.97
   0  -8  11   27.27    1.73
   0   8 -11   29.11    1.83
   0   8 -11   30.29    3.27
   0   8 -11   28.91    1.39
   0   8 -11   28.34    1.41
   0  -8  11   28.05    1.89
   0  -8  11   26.89    1.65
   0  -8  11   25.31    3.75
   0   8 -11   29.87    2.84
   0   8 -10    9.37    1.85
   0  -8  10    7.50    0.90
   0  -8  10    9.66    2.53
   0   8 -10    5.54    1.27
   0   8  -9   20.94    2.43
   0  -8   9   23.53    1.44
   0  -8   9   23.59    1.26
   0  -8   9   25.53    3.47
   0   8  -9   21.58    2.17
   0   8  -9   20.07    2.10
   0   8  -8   51.80    3.24
   0   8  -8   47.17    3.48
   0  -8   8   47.64    1.73
   0  -8   8   47.43    1.93
   0  -8   8   50.49    4.55
   0  -8   8   54.40    4.46
   0   8  -7    1.03    0.69
   0  -8   7    0.80    0.36
   0   8  -7    0.05    0.59
   0  -8   7    0.02    1.23
   0  -8   7    0.19    0.95
   0   8  -6   44.02    3.22
   0  -8   6   42.96    1.59
   0  -8   6   44.85    3.90
   0  -8   6   39.58    3.25
   0   8  -6   42.85    2.88
   0   8  -5   80.22    4.14
   0  -8   5   76.82    4.38
   0  -8   5   79.20    5.00
   0  -8   5   74.29    3.43
   0   8  -5   82.17    3.95
   0   8  -4   13.03    1.66
   0  -8   4   15.49    2.07
   0  -8   4   13.58    2.05
   0  -8   4   15.57    1.67
   0   8  -4   17.97    2.06
   0   8  -3  104.81    4.42
   0  -8   3  103.76    5.09
   0  -8   3   97.85    3.61
   0  -8   3  104.92    4.23
   0   8  -3  102.73    4.63
   0  -8   2    9.00    1.69
   0   8  -2   12.33    1.70
   0   8  -2   10.24    1.54
   0   8  -2    9.19    1.56
   0  -8   2    8.84    1.06
   0  -8   2    8.92    1.23
   0  -8   1   52.04    3.71
   0   8  -1   53.27    3.37
   0  -8   1   46.85    2.31
   0  -8   1   46.76    2.54
   0  -8   1   47.83    2.79
   0   8  -1   46.21    3.05
   0   8  -1   46.89    3.15
   0  -8   0   38.67    3.27
   0  -8   0   35.25    2.67
   0  -8   0   33.37    2.31
   0  -8   0   35.82    2.18
   0  -8   0   37.46    2.60
   0  -8   0   35.00    2.28
   0   8   0   35.33    2.75
   0   8   0   39.95    2.98
   0  -8  -1    9.49    1.94
   0  -8  -1    7.30    1.42
   0  -8  -1    7.38    1.07
   0  -8  -1    7.09    1.31
   0  -8  -1    7.24    1.26
   0  -8  -1    8.35    1.24
   0   8   1    6.65    1.39
   0  -8  -2  141.29    4.80
   0  -8  -2  139.23    5.58
   0  -8  -2  143.14    5.48
   0  -8  -2  143.45    5.26
   0  -8  -2  140.97    4.86
   0  -8  -2  141.94    5.16
   0   8   2  147.03    5.85
   0  -8  -3    2.36    0.74
   0  -8  -3    2.59    1.11
   0   8   3    1.57    1.05
   0  -8  -3    3.17    1.15
   0  -8  -3    2.90    1.00
   0  -8  -3    2.44    0.90
   0  -8  -3    2.39    0.98
   0  -8  -4   23.54    2.60
   0  -8  -4   20.62    2.11
   0   8   4   21.32    2.41
   0  -8  -4   21.02    1.03
   0  -8  -4   23.58    2.43
   0  -8  -4   22.61    2.42
   0  -8  -4   21.94    2.29
   0  -8  -5   30.71    3.06
   0  -8  -5   29.32    2.60
   0   8   5   30.86    3.09
   0  -8  -5   29.87    1.27
   0  -8  -5   33.15    2.93
   0  -8  -5   31.76    2.89
   0  -8  -5   29.77    2.74
   0  -8  -6    3.51    1.34
   0  -8  -6    3.38    1.10
   0   8   6    4.03    1.31
   0  -8  -6    2.33    0.44
   0  -8  -6    2.85    0.95
   0  -8  -6    3.95    1.25
   0  -8  -6    3.63    1.16
   0  -8  -7   21.05    2.76
   0  -8  -7   17.95    2.27
   0  -8  -7   23.04    1.23
   0   8   7   20.71    2.77
   0  -8  -7   23.53    2.62
   0  -8  -7   28.09    2.84
   0  -8  -7   22.94    2.61
   0   8   8   28.10    1.93
   0  -8  -8   27.12    1.37
   0  -8  -8   28.23    2.92
   0  -8  -8   32.01    3.06
   0  -8  -8   32.22    3.08
   0   8   8   26.08    1.49
   0   8   8   27.88    1.42
   0   8   8   30.17    3.34
   0  -8  -8   28.33    2.93
   0  -8  -8   27.04    3.26
   0   8   8   26.03    1.48
   0   8   9   -0.13    0.76
   0  -8  -9    0.08    0.38
   0  -8  -9    0.16    0.89
   0  -8  -9   -0.77    1.07
   0  -8  -9   -0.50    1.13
   0   8   9    0.19    0.49
   0   8   9   -0.50    0.41
   0   8   9    0.49    0.42
   0   8   9   -0.09    1.02
   0  -8  -9   -0.79    1.76
   0  -8  -9   -1.75    1.08
   0   8   9   -0.22    0.42
   0   8  10   40.57    2.48
   0   8  10   39.65    1.73
   0   8  10   43.55    1.82
   0   8  10   44.37    4.29
   0  -8 -10   46.11    3.82
   0  -8 -10   43.05    3.67
   0  -8 -10   46.82    3.74
   0   8  10   39.52    1.83
   0  -8 -10   42.05    3.80
   0  -8 -10   38.66    4.09
   0  -8 -10   40.65    1.75
   0   8  10   38.44    1.82
   0   8  11   15.92    1.12
   0  -8 -11   15.08    1.09
   0  -8 -11   15.30    2.35
   0  -8 -11   13.90    2.12
   0  -8 -11   18.76    2.20
   0   8  11   15.57    1.21
   0  -8 -11   14.33    1.11
   0   8  11   17.16    1.42
   0   8  11   14.74    1.64
   0   8  11   14.13    1.16
   0   8  12    4.42    0.67
   0  -8 -12    4.05    0.64
   0  -8 -12    3.44    1.42
   0  -8 -12    5.26    1.36
   0   8  12    3.78    0.70
   0  -8 -12    4.53    0.74
   0   8  12    3.72    0.90
   0   8  12    3.11    1.14
   0   8  12    4.88    0.73
   0   8  13   50.79    1.93
   0  -8 -13   51.44    1.95
   0  -8 -13   53.39    4.18
   0  -8 -13   52.74    3.90
   0   8  13   52.37    1.99
   0   8  13   50.37    1.95
   0  -8 -13   51.21    1.99
   0   8  13   54.95    2.87
   0   8  13   55.01    2.36
   0   8  14    0.15    0.62
   0   8  14   -0.24    0.40
   0   8  14    0.45    0.41
   0  -8 -14   -0.10    0.39
   0   8  14    0.21    0.95
   0  -8 -14    0.30    0.42
   0   8  14    0.01    0.35
   0  -8 -15   18.71    1.02
   0   8  15   20.45    1.44
   0  -8 -15   19.50    1.16
   0   8  15   20.02    1.13
   0   8  15   18.47    1.75
   0  -8 -15   20.03    1.23
   0   8  15   19.35    1.11
   0   8  16    9.66    0.74
   0  -8 -16    9.78    0.81
   0   8  16   10.90    1.35
   0   8  16   10.30    1.02
   0  -8 -16   10.82    0.84
   0  -8 -17    2.74    0.43
   0   8  17    1.36    0.72
   0   8  17    2.72    0.61
   0  -8 -17    3.72    0.57
   0  -8 -17    3.06    0.45
   0   8  18   11.63    0.84
   0  -8 -18    8.36    0.59
   0   8  18   10.09    0.77
   0   8  18    9.90    0.97
   0  -8 -18   10.36    0.71
   0  -8 -18   10.60    0.65
   0  -8 -19    0.26    0.24
   0   8  19   -0.05    0.28
   0   8  19   -0.20    0.26
   0  -9  22    8.38    0.63
   0  -9  21    5.21    0.46
   0   9 -21    5.10    0.53
   0  -9  21    5.27    0.74
   0  -9  21    5.71    0.59
   0   9 -20    1.56    0.33
   0  -9  20    1.32    0.35
   0   9 -20    1.63    0.47
   0  -9  20    1.33    0.67
   0  -9  20    1.02    0.51
   0   9 -19   21.14    1.03
   0  -9  19   20.35    1.38
   0  -9  19   19.94    1.54
   0  -9  19   21.89    1.13
   0   9 -19   22.50    1.21
   0  -9  18    0.10    0.69
   0   9 -18    0.61    0.40
   0   9 -18    0.69    0.56
   0  -9  18    0.33    0.64
   0   9 -18    0.32    0.30
   0   9 -17   16.28    1.01
   0   9 -17   18.60    1.24
   0  -9  17   17.64    1.58
   0   9 -17   16.14    1.13
   0   9 -17   17.35    1.21
   0  -9  17   18.05    3.31
   0  -9  17   14.81    2.53
   0  -9  17   19.45    1.58
   0   9 -16    8.95    0.82
   0   9 -16    8.61    0.92
   0  -9  16    9.18    1.26
   0   9 -16    9.48    0.95
   0   9 -16    8.63    0.77
   0  -9  16    9.53    1.25
   0  -9  15    2.01    2.16
   0   9 -15    0.01    0.39
   0   9 -15    0.49    0.48
   0  -9  15   -0.17    0.90
   0  -9  15   -0.08    0.66
   0   9 -15    0.04    0.43
   0  -9  15    0.27    0.78
   0  -9  15   -0.13    0.81
   0   9 -15   -0.23    0.34
   0   9 -14   25.13    1.44
   0   9 -14   24.10    1.41
   0  -9  14   25.50    1.99
   0   9 -14   23.90    1.34
   0  -9  14   30.40    4.17
   0   9 -14   23.79    1.23
   0  -9  14   26.28    2.03
   0  -9  14   26.14    1.81
   0  -9  13   12.18    1.31
   0   9 -13   12.57    0.89
   0   9 -13   12.56    1.04
   0   9 -13   12.80    1.06
   0  -9  13   13.34    3.10
   0  -9  13   12.63    3.01
   0   9 -13   13.65    1.03
   0   9 -13   11.09    0.86
   0   9 -13   13.34    0.92
   0  -9  13   13.45    1.53
   0  -9  12    9.39    1.31
   0  -9  12    8.77    2.48
   0   9 -12    7.37    0.71
   0   9 -12    8.37    0.87
   0  -9  12    8.78    1.16
   0   9 -12    8.33    0.74
   0   9 -12    8.34    0.77
   0   9 -12    8.03    0.81
   0  -9  11   40.99    4.83
   0   9 -11   41.53    2.25
   0   9 -11   36.28    1.63
   0   9 -11   36.41    1.49
   0  -9  11   39.27    2.17
   0   9 -11   36.92    1.54
   0  -9  11   42.06    2.40
   0  -9  11   39.92    2.00
   0   9 -11   42.87    1.74
   0   9 -11   46.18    3.96
   0   9 -10    1.34    0.44
   0   9 -10    1.35    0.42
   0   9 -10    0.30    0.30
   0  -9  10    0.83    0.53
   0   9 -10    0.89    0.57
   0   9 -10    0.99    0.37
   0  -9  10    1.88    1.92
   0   9  -9    9.86    1.70
   0   9  -9   10.65    0.87
   0   9  -9   11.10    0.88
   0   9  -9    9.69    0.80
   0   9  -9   10.82    1.12
   0  -9   9   12.99    2.88
   0  -9   9   10.91    0.95
   0  -9   9    9.87    1.05
   0   9  -8   80.79    4.79
   0  -9   8   79.29    2.61
   0  -9   8   81.40    2.38
   0  -9   8   71.60    4.81
   0  -9   8   81.63    5.94
   0   9  -7    0.48    0.65
   0  -9   7    1.20    0.43
   0   9  -7    0.74    1.00
   0  -9   7    0.66    0.99
   0  -9   7    1.01    1.14
   0   9  -6   72.95    4.01
   0  -9   6   70.52    2.16
   0  -9   6   72.89    4.69
   0  -9   6   80.36    5.49
   0   9  -6   75.16    4.39
   0   9  -5   16.74    1.99
   0   9  -5   16.43    2.07
   0  -9   5   13.09    2.34
   0  -9   5   13.00    2.15
   0  -9   5   12.47    1.57
   0   9  -4   19.12    2.12
   0   9  -4   24.92    2.54
   0  -9   4   24.47    2.77
   0  -9   4   24.59    3.18
   0  -9   4   24.17    2.19
   0   9  -3   59.86    3.78
   0   9  -3   57.72    3.60
   0  -9   3   60.71    4.29
   0  -9   3   59.85    3.07
   0  -9   3   59.49    3.50
   0   9  -2    1.08    0.97
   0   9  -2    0.49    0.86
   0  -9   2    0.87    1.01
   0  -9   2    0.21    0.45
   0  -9   2   -0.15    0.60
   0   9  -2    0.71    0.79
   0   9  -1   30.34    2.74
   0   9  -1   28.44    2.72
   0  -9   1   28.93    2.58
   0  -9   1   32.20    3.21
   0  -9   1   30.93    2.44
   0  -9   1   28.81    2.17
   0   9  -1   33.77    3.00
   0  -9   0   35.45    2.75
   0  -9   0   33.14    2.44
   0  -9   0   40.54    3.78
   0  -9   0   32.68    2.78
   0   9   0   37.82    3.16
   0  -9  -1   33.48    3.46
   0  -9  -1   31.95    2.81
   0  -9  -1   32.28    2.41
   0  -9  -1   32.34    2.33
   0  -9  -1   33.53    2.79
   0  -9  -1   31.07    2.49
   0   9   1   28.41    2.77
   0  -9  -2   52.76    4.33
   0  -9  -2   48.72    3.55
   0  -9  -2   45.05    3.02
   0  -9  -2   49.35    3.33
   0  -9  -2   46.40    2.94
   0  -9  -2   50.64    3.53
   0   9   2   41.65    3.46
   0  -9  -3   18.71    1.95
   0  -9  -3   20.19    2.51
   0  -9  -3   16.60    2.01
   0  -9  -3   16.11    2.01
   0  -9  -3   22.37    2.50
   0   9   3   18.32    2.41
   0  -9  -4    1.81    1.08
   0  -9  -4    1.15    0.91
   0  -9  -4    0.88    0.79
   0  -9  -4    1.57    0.99
   0  -9  -4    0.57    0.86
   0   9   4    1.62    1.01
   0  -9  -5   25.90    2.57
   0  -9  -5   22.83    2.71
   0   9   5   22.90    2.83
   0  -9  -5   20.37    2.39
   0  -9  -5   24.86    2.71
   0  -9  -5   26.19    2.77
   0   9   6    2.83    0.48
   0   9   6    3.52    1.29
   0   9   6    2.04    0.79
   0  -9  -6    2.19    0.45
   0  -9  -6    2.94    1.18
   0  -9  -6    2.21    1.14
   0  -9  -6    2.27    0.97
   0   9   6    2.55    0.47
   0   9   6    2.94    0.68
   0   9   6    2.96    0.63
   0  -9  -6    0.58    1.07
   0  -9  -6    1.44    0.66
   0   9   6    2.51    0.66
   0   9   7   26.20    1.22
   0   9   7   30.90    2.12
   0  -9  -7   27.73    1.35
   0  -9  -7   26.29    2.85
   0  -9  -7   30.01    3.03
   0  -9  -7   28.67    2.96
   0   9   7   27.67    1.24
   0   9   7   28.21    1.57
   0   9   7   27.98    1.64
   0   9   7   26.67    1.36
   0   9   7   27.50    3.19
   0  -9  -7   24.98    2.76
   0  -9  -7   21.04    2.87
   0   9   7   25.66    1.53
   0   9   8   24.90    1.96
   0  -9  -8   24.12    1.30
   0  -9  -8   24.48    2.82
   0  -9  -8   22.46    2.72
   0  -9  -8   22.00    2.65
   0   9   8   24.49    1.15
   0   9   8   23.19    1.44
   0   9   8   25.08    1.59
   0   9   8   23.21    1.30
   0   9   8   29.83    3.51
   0  -9  -8   21.47    3.05
   0  -9  -8   22.14    2.70
   0   9   8   23.32    1.48
   0   9   9    0.30    0.93
   0   9   9   -1.63    1.05
   0  -9  -9    1.47    1.25
   0  -9  -9    0.57    0.96
   0  -9  -9    0.14    1.36
   0   9   9    0.58    0.47
   0   9   9    0.52    0.43
   0  -9  -9    0.08    0.38
   0   9   9    0.75    0.61
   0  -9  -9   -0.24    0.76
   0  -9  -9   -1.41    1.80
   0   9   9    0.78    0.58
   0   9  10   21.54    1.28
   0  -9 -10   18.87    2.66
   0   9  10   22.57    1.43
   0   9  10   24.70    1.66
   0  -9 -10   26.38    3.00
   0  -9 -10   22.25    1.31
   0   9  10   23.32    1.46
   0   9  10   22.81    2.00
   0   9  11    8.39    0.84
   0  -9 -11    9.90    1.88
   0   9  11    8.38    0.95
   0   9  11    7.48    1.01
   0  -9 -11    8.70    1.70
   0  -9 -11    8.20    0.85
   0   9  11    6.95    0.86
   0   9  11    8.23    1.43
   0  -9 -12   27.59    3.07
   0  -9 -12   21.66    2.55
   0   9  12   22.68    1.37
   0  -9 -12   23.50    1.36
   0   9  12   25.24    1.62
   0   9  12   23.48    1.42
   0   9  12   21.74    1.94
   0   9  13   12.87    1.00
   0  -9 -13   13.12    1.01
   0   9  13   14.14    1.06
   0   9  13   13.89    1.26
   0   9  13   13.38    1.57
   0  -9 -14    0.24    0.36
   0  -9 -14    0.74    0.36
   0   9  14    0.65    0.65
   0   9  14    0.04    0.37
   0   9  14    0.16    0.89
   0  -9 -14    0.51    0.46
   0  -9 -14    0.31    0.30
   0   9  15   10.92    1.09
   0  -9 -15    9.77    0.75
   0   9  15    7.48    1.15
   0   9  15    9.98    1.01
   0  -9 -15    9.95    0.83
   0  -9 -15    9.64    0.86
   0   9  16    1.73    0.64
   0  -9 -16    1.53    0.35
   0   9  16    0.49    0.52
   0   9  16    1.20    0.76
   0  -9 -16    1.35    0.38
   0  -9 -16    0.64    0.41
   0   9  17    3.60    0.55
   0  -9 -17    3.61    0.49
   0  -9 -17    4.62    0.47
   0   9  17    3.69    0.60
   0   9  18    6.07    0.51
   0   9  18    5.71    0.52
   0  -9 -18    5.74    0.46
   0  10 -21    4.78    0.46
   0 -10  21    4.20    0.59
   0  10 -20    5.88    0.45
   0  10 -20    6.13    0.58
   0  10 -20    6.62    0.65
   0 -10  20    6.98    0.85
   0 -10  20    6.78    0.68
   0  10 -19   11.22    0.73
   0 -10  19   12.91    1.25
   0 -10  19   10.84    0.95
   0  10 -19   12.64    0.86
   0 -10  19   11.23    0.69
   0  10 -18    1.08    0.46
   0 -10  18    0.57    0.58
   0 -10  18    1.23    0.61
   0  10 -18    1.16    0.50
   0 -10  18    1.42    0.41
   0  10 -17   13.32    0.90
   0  10 -17   12.26    0.98
   0  10 -17   14.34    1.03
   0 -10  17   12.86    1.33
   0 -10  17   12.52    1.26
   0  10 -16   17.28    1.09
   0  10 -16   16.43    1.13
   0  10 -16   16.62    1.19
   0 -10  16   18.06    1.62
   0 -10  16   13.32    2.66
   0 -10  16   15.91    1.45
   0  10 -15    0.18    0.43
   0  10 -15   -0.43    0.52
   0  10 -15   -0.04    0.43
   0  10 -15   -0.01    0.55
   0 -10  15    0.20    0.72
   0 -10  15   -0.31    0.81
   0 -10  15   -0.68    0.65
   0 -10  15    0.99    0.77
   0 -10  14   20.24    1.58
   0 -10  14   21.10    1.82
   0  10 -14   21.15    1.28
   0  10 -14   21.34    1.28
   0  10 -14   20.02    1.09
   0 -10  14   25.37    3.95
   0 -10  14   22.97    1.89
   0  10 -14   22.29    1.13
   0  10 -14   20.78    1.30
   0 -10  13    9.72    1.21
   0  10 -13    9.92    0.91
   0  10 -13   10.59    0.95
   0  10 -13    9.89    0.82
   0 -10  13   11.01    2.85
   0 -10  13   10.71    2.80
   0 -10  13    9.16    1.30
   0  10 -13   10.34    0.82
   0  10 -13   11.48    0.99
   0 -10  12    3.77    0.86
   0  10 -12    3.20    0.54
   0 -10  12    6.55    2.37
   0  10 -12    4.04    0.67
   0  10 -12    4.51    0.69
   0 -10  12    4.10    1.05
   0  10 -12    3.86    0.64
   0  10 -12    3.79    0.58
   0 -10  11   53.76    2.54
   0 -10  11   50.03    2.30
   0 -10  11   53.48    2.73
   0 -10  11   50.12    5.51
   0  10 -11   49.86    1.92
   0  10 -11   52.72    1.96
   0  10 -11   47.34    1.77
   0  10 -11   50.69    1.85
   0  10 -11   54.42    2.60
   0  10 -11   47.39    1.79
   0 -10  10    2.40    2.05
   0  10 -10    0.97    0.79
   0  10 -10    0.13    0.44
   0  10 -10    0.44    0.37
   0  10 -10    0.73    0.42
   0  10 -10    0.61    0.32
   0 -10  10    0.91    0.64
   0  10 -10    0.91    0.41
   0  10  -9   24.88    1.31
   0  10  -9   25.28    1.30
   0  10  -9   27.33    1.38
   0  10  -9   25.03    1.29
   0 -10   9   26.14    3.88
   0  10  -9   28.02    1.81
   0 -10   9   26.27    1.66
   0  10  -9   26.53    1.40
   0 -10   8   24.77    3.06
   0 -10   8   26.61    3.55
   0  10  -8   28.10    1.43
   0  10  -8   27.52    1.66
   0  10  -8   33.94    3.36
   0  10  -8   26.36    1.31
   0  10  -8   29.01    1.40
   0  10  -8   26.54    1.74
   0 -10   8   25.63    1.64
   0 -10   8   26.49    1.46
   0 -10   7    3.16    1.68
   0 -10   7   -0.02    1.09
   0  10  -7    1.50    0.39
   0  10  -7    1.77    0.44
   0  10  -7    4.00    0.82
   0  10  -7    1.64    0.51
   0  10  -7    2.29    0.50
   0  10  -7    1.42    0.52
   0  10  -7    2.15    0.70
   0 -10   7    2.06    0.52
   0 -10   6   44.76    4.50
   0 -10   6   43.01    3.95
   0  10  -6   47.57    3.65
   0  10  -6   50.43    1.86
   0  10  -6   49.38    2.13
   0  10  -6   51.31    1.90
   0 -10   6   47.04    1.89
   0  10  -6   51.10    3.60
   0  10  -5   11.48    1.98
   0  10  -5   10.47    1.73
   0 -10   5    6.67    1.26
   0 -10   5    6.54    1.60
   0 -10   5    9.79    2.29
   0  10  -4   49.73    3.76
   0  10  -4   46.66    3.58
   0 -10   4   43.08    3.16
   0 -10   4   47.83    4.60
   0 -10   4   44.25    3.99
   0 -10   3   46.80    4.07
   0  10  -3   48.10    3.63
   0  10  -3   44.67    3.42
   0 -10   3   42.46    3.22
   0 -10   2    1.95    0.73
   0 -10   2    0.27    0.97
   0 -10   2    2.13    0.35
   0 -10   2    0.49    0.72
   0  10  -2   -0.06    0.80
   0 -10   1   45.53    3.41
   0 -10   1   47.55    4.23
   0 -10   1   46.22    2.93
   0 -10   1   44.22    3.12
   0  10  -1   43.72    3.61
   0 -10   0   11.88    1.80
   0 -10   0   15.36    2.79
   0 -10   0   13.98    1.86
   0 -10   0   13.79    1.73
   0  10   0   14.29    2.12
   0 -10  -1    4.33    2.05
   0 -10  -1    3.39    1.19
   0  10   1    4.12    1.32
   0 -10  -1    4.58    1.28
   0 -10  -1    2.64    0.98
   0 -10  -2   59.60    4.02
   0 -10  -2   55.79    3.68
   0  10   2   53.22    2.07
   0  10   2   55.96    1.87
   0 -10  -2   53.50    3.96
   0 -10  -2   64.15    5.17
   0  10   2   57.74    2.28
   0  10   2   58.35    2.35
   0  10   2   56.70    4.27
   0  10   2   52.46    1.79
   0  10   3   11.29    1.06
   0 -10  -3   11.17    1.64
   0 -10  -3   10.98    1.79
   0 -10  -3   10.97    1.88
   0  10   3   11.75    1.04
   0  10   3   11.50    0.88
   0 -10  -3   14.23    2.89
   0 -10  -3   14.05    2.27
   0  10   3   11.07    0.98
   0  10   3   13.72    1.23
   0  10   3   12.44    2.16
   0  10   3   12.46    0.92
   0  10   4    4.82    0.78
   0 -10  -4    3.24    0.99
   0 -10  -4    3.65    1.18
   0 -10  -4    5.35    1.33
   0  10   4    5.56    0.78
   0  10   4    5.51    0.66
   0 -10  -4    6.20    2.14
   0 -10  -4    4.45    1.22
   0  10   4    4.35    0.66
   0  10   4    4.69    0.83
   0  10   4    4.52    1.56
   0  10   4    4.42    0.61
   0  10   5    9.94    1.01
   0 -10  -5   12.68    1.93
   0 -10  -5   10.70    1.99
   0 -10  -5   10.80    1.85
   0  10   5    9.85    1.02
   0  10   5   11.39    0.88
   0 -10  -5   10.15    1.78
   0  10   5   11.33    1.07
   0  10   5   11.38    1.18
   0  10   5    8.12    1.71
   0  10   5   10.75    0.86
   0  10   6    1.34    1.25
   0  10   6    1.25    0.73
   0  10   6    0.88    0.53
   0 -10  -6    0.88    0.76
   0 -10  -6    1.39    0.92
   0 -10  -6    2.19    0.91
   0  10   6    0.71    0.35
   0  10   6    0.50    0.56
   0  10   6    1.11    0.57
   0  10   6    1.05    0.65
   0  10   6    0.76    0.38
   0 -10  -6   -1.25    0.82
   0  10   7   14.41    0.94
   0  10   7   15.19    1.63
   0 -10  -7   14.47    1.00
   0 -10  -7   15.64    2.32
   0 -10  -7   16.41    2.42
   0 -10  -7   15.48    2.33
   0  10   7   15.27    0.99
   0  10   7   14.08    1.21
   0  10   7   13.79    2.27
   0  10   7   15.03    1.03
   0  10   7   16.25    1.45
   0  10   7   14.86    1.25
   0 -10  -7   15.61    2.36
   0  10   7   13.44    1.18
   0  10   8   20.14    1.62
   0 -10  -8   15.41    2.37
   0 -10  -8   19.13    2.58
   0  10   8   20.42    1.40
   0  10   8   19.43    1.07
   0  10   8   19.15    1.42
   0 -10  -8   15.74    2.31
   0 -10  -8   18.65    1.13
   0  10   8   17.69    1.33
   0  10   8   17.71    1.74
   0  10   9   17.66    1.56
   0 -10  -9   17.71    2.48
   0  10   9   16.10    0.94
   0  10   9   13.10    1.16
   0  10   9   14.89    1.29
   0 -10  -9   16.11    2.33
   0 -10  -9   14.19    1.04
   0  10   9   14.58    1.22
   0  10   9   15.21    1.64
   0  10  10   13.42    1.40
   0 -10 -10   18.37    2.48
   0  10  10   13.37    1.12
   0  10  10   14.32    1.28
   0 -10 -10   12.82    2.14
   0 -10 -10   12.98    0.99
   0  10  10   13.55    1.17
   0  10  10   13.11    1.57
   0  10  11    1.15    0.80
   0 -10 -11    0.64    0.98
   0 -10 -11    0.77    0.85
   0 -10 -11    0.74    0.35
   0  10  11    0.60    0.88
   0  10  11    0.54    0.49
   0  10  11    0.83    0.48
   0  10  11    0.50    0.66
   0  10  12    8.53    0.83
   0  10  12    8.37    1.12
   0  10  12    9.36    1.31
   0  10  12    7.01    0.79
   0  10  12    7.80    1.00
   0 -10 -12    7.81    0.78
   0 -10 -13    7.43    0.72
   0  10  13    6.90    0.91
   0  10  13    7.62    1.22
   0 -10 -13    7.87    0.79
   0  10  13    7.12    1.01
   0  10  13    6.12    0.65
   0  10  14    0.54    0.62
   0  10  14    1.39    0.64
   0  10  14    0.55    0.81
   0 -10 -14    1.73    0.47
   0 -10 -14    1.05    0.44
   0  10  15   11.65    0.92
   0 -10 -15   10.84    0.80
   0 -10 -15   12.28    0.81
   0  10  15   12.59    1.01
   0  10  16    2.05    0.48
   0 -10 -16    2.45    0.43
   0  10  16    3.08    0.57
   0 -10 -16    2.17    0.38
   0  10  17    2.09    0.39
   0 -10 -17    1.97    0.31
   0  11 -20    4.63    0.44
   0 -11  20    4.97    0.67
   0  11 -19   11.04    0.67
   0 -11  19   11.24    1.02
   0 -11  19   10.45    0.78
   0  11 -19   11.03    0.70
   0  11 -19   12.29    0.80
   0  11 -18    0.82    0.39
   0 -11  18    0.93    0.55
   0  11 -18    0.74    0.38
   0  11 -18    0.43    0.42
   0 -11  18    0.63    0.45
   0  11 -17    5.74    0.67
   0  11 -17    5.31    0.66
   0 -11  17    6.80    0.97
   0  11 -17    6.49    0.77
   0 -11  17    5.04    0.84
   0  11 -16   11.50    0.90
   0  11 -16   11.20    0.97
   0 -11  16   12.32    1.32
   0 -11  16   11.55    1.18
   0  11 -16   12.90    1.06
   0  11 -16   11.43    0.88
   0  11 -15   -0.17    0.42
   0  11 -15    0.45    0.44
   0  11 -15    0.23    0.49
   0 -11  15   -0.08    0.63
   0 -11  15    0.75    0.76
   0 -11  15   -0.43    0.55
   0 -11  15    0.43    0.65
   0 -11  15   -1.13    1.69
   0 -11  14   23.39    1.89
   0 -11  14   21.94    1.61
   0  11 -14   20.28    1.06
   0  11 -14   22.61    1.40
   0  11 -14   20.90    1.21
   0 -11  14   22.15    1.79
   0  11 -14   21.41    1.10
   0  11 -14   21.37    1.25
   0 -11  13    5.19    0.94
   0  11 -13    7.94    0.76
   0  11 -13    7.63    0.95
   0  11 -13    6.12    0.72
   0 -11  13    9.49    2.51
   0 -11  13    6.33    2.05
   0 -11  13    6.87    1.20
   0  11 -13    6.54    0.71
   0  11 -13    8.13    0.85
   0 -11  12    6.95    1.08
   0  11 -12    6.59    0.73
   0  11 -12    7.06    0.93
   0  11 -12    6.08    0.76
   0  11 -12    6.34    0.71
   0 -11  12    7.47    2.44
   0  11 -12    5.76    0.69
   0  11 -12    5.57    0.84
   0 -11  12    6.17    1.13
   0 -11  11   31.57    1.88
   0 -11  11   32.54    2.22
   0  11 -11   33.38    1.71
   0  11 -11   33.64    1.58
   0 -11  11   30.62    1.99
   0  11 -11   30.23    1.48
   0 -11  11   36.89    4.74
   0  11 -11   33.64    1.74
   0  11 -11   34.04    2.17
   0  11 -11   30.01    1.45
   0 -11  10    1.61    1.74
   0  11 -10    0.89    0.50
   0  11 -10    0.68    0.40
   0  11 -10    1.00    0.75
   0 -11  10    1.07    0.60
   0  11 -10    1.06    0.42
   0  11 -10    1.13    0.49
   0  11 -10    0.33    0.50
   0 -11   9   46.20    5.16
   0  11  -9   41.63    1.88
   0  11  -9   43.68    1.74
   0  11  -9   39.23    1.64
   0  11  -9   45.37    2.37
   0  11  -9   40.89    1.84
   0  11  -9   44.05    1.82
   0 -11   9   41.64    2.12
   0  11  -9   41.92    1.73
   0  11  -9   43.85    1.82
   0 -11   8   22.20    1.60
   0 -11   8   23.05    3.70
   0  11  -8   23.56    1.30
   0  11  -8   24.20    1.28
   0  11  -8   24.22    1.43
   0  11  -8   22.84    1.71
   0  11  -8   22.42    1.56
   0  11  -8   24.84    1.41
   0 -11   8   25.61    3.89
   0  11  -8   25.03    1.36
   0  11  -8   25.30    1.47
   0  11  -7    5.72    0.74
   0  11  -7    5.70    0.78
   0  11  -7    6.75    1.05
   0  11  -7    7.24    0.98
   0  11  -7    6.02    0.74
   0 -11   7    5.40    1.73
   0 -11   7    6.01    1.99
   0 -11   7    6.83    0.84
   0  11  -7    5.74    0.67
   0  11  -7    6.72    0.77
   0  11  -6   31.12    1.33
   0  11  -6   36.12    1.66
   0  11  -6   34.46    1.93
   0  11  -6   35.04    1.64
   0  11  -6   33.08    1.84
   0 -11   6   37.65    4.53
   0 -11   6   32.19    3.63
   0 -11   6   33.86    1.70
   0  11  -6   34.53    1.44
   0  11  -6   31.69    1.51
   0 -11   5    1.60    1.47
   0 -11   5    1.91    1.06
   0  11  -5    2.32    0.55
   0  11  -5    1.65    0.40
   0  11  -5    1.96    0.58
   0  11  -5    1.49    0.59
   0  11  -5    2.00    0.53
   0  11  -5    2.36    0.45
   0  11  -5    2.10    0.55
   0 -11   4   18.39    2.23
   0 -11   4   22.28    2.95
   0 -11   4   24.75    3.55
   0  11  -4   19.08    1.22
   0  11  -4   19.59    1.22
   0  11  -4   19.51    2.52
   0  11  -4   22.93    1.32
   0  11  -4   19.98    1.46
   0  11  -4   22.18    1.26
   0  11  -4   20.51    1.50
   0  11  -4   19.71    1.14
   0 -11   3   26.01    3.62
   0 -11   3   23.60    3.12
   0  11  -3   26.43    1.35
   0  11  -3   23.89    1.58
   0  11  -3   25.95    1.36
   0  11  -3   24.26    1.59
   0 -11   3   19.79    2.34
   0  11  -3   24.52    1.29
   0  11  -3   26.61    1.42
   0  11  -2    0.00    0.38
   0 -11   2   -0.20    0.87
   0  11  -2    0.42    0.39
   0  11  -2    0.04    0.32
   0  11  -2    0.16    0.49
   0  11  -2   -0.17    0.45
   0  11  -2    0.53    0.36
   0  11  -2    1.42    0.49
   0 -11   1   11.18    0.80
   0 -11   1    9.42    1.83
   0  11  -1   10.41    0.88
   0  11  -1   11.02    0.91
   0 -11   1   11.52    2.36
   0  11  -1   11.78    0.90
   0  11  -1   11.57    1.15
   0  11  -1   10.19    1.13
   0  11  -1   11.93    0.93
   0  11  -1   10.94    2.02
   0  11   0   10.77    2.03
   0 -11   0   14.14    3.24
   0 -11   0   11.74    1.72
   0 -11   0    8.13    1.47
   0  11   0   10.47    0.89
   0  11   0   10.20    1.10
   0  11   0    9.99    1.10
   0  11   0   10.71    0.84
   0  11   0   12.00    0.95
   0 -11  -1    0.83    0.70
   0 -11  -1   -2.27    0.97
   0  11   1    0.86    0.38
   0  11   1   -2.15    1.04
   0  11   1    0.84    0.55
   0  11   1    1.00    0.56
   0  11   1    0.71    0.32
   0  11   1    1.46    0.44
   0  11   2   26.10    1.35
   0  11   2   24.91    3.03
   0 -11  -2   28.54    2.77
   0 -11  -2   29.01    3.01
   0  11   2   28.89    1.42
   0  11   2   25.48    1.52
   0  11   2   26.37    1.67
   0  11   2   27.55    1.75
   0  11   3    2.83    0.56
   0  11   3    0.88    1.16
   0 -11  -3    1.51    0.79
   0 -11  -3    2.66    1.06
   0  11   3    2.68    0.56
   0  11   3    2.45    0.68
   0  11   3    3.27    0.64
   0  11   3    2.04    0.66
   0  11   3    2.76    0.81
   0 -11  -4   21.50    2.37
   0  11   4   17.97    1.13
   0  11   4   20.64    2.88
   0  11   4   21.73    1.64
   0  11   4   21.27    1.20
   0  11   4   19.33    1.36
   0 -11  -4   17.91    2.32
   0 -11  -4   17.01    2.43
   0  11   4   20.26    1.53
   0  11   4   18.17    1.29
   0  11   5   14.96    1.01
   0  11   5   15.94    1.45
   0 -11  -5   13.46    1.95
   0  11   5   16.13    1.28
   0  11   5   17.11    1.08
   0 -11  -5   14.84    2.24
   0 -11  -5   14.66    2.28
   0  11   5   14.79    1.23
   0  11   6    1.95    0.45
   0  11   6    2.38    0.67
   0 -11  -6    2.58    1.23
   0 -11  -6    1.69    1.15
   0 -11  -6    1.03    0.84
   0  11   6    4.12    0.96
   0  11   6    3.85    0.60
   0  11   6    2.62    0.70
   0  11   7   15.21    1.25
   0 -11  -7   14.75    2.27
   0 -11  -7   12.44    1.94
   0  11   7   15.10    1.44
   0  11   7   15.79    1.01
   0  11   7   13.99    1.22
   0  11   8    4.50    0.83
   0 -11  -8    3.88    1.30
   0 -11  -8    5.39    1.41
   0  11   8    4.76    0.99
   0  11   8    4.75    0.78
   0  11   8    5.52    0.64
   0  11   9    8.60    1.02
   0 -11  -9    9.22    1.83
   0  11   9    8.36    0.90
   0  11   9    9.03    0.72
   0 -11  -9   10.51    1.91
   0  11   9    9.46    1.19
   0  11  10   14.48    1.24
   0  11  10   16.87    1.46
   0 -11 -10   13.37    1.00
   0  11  10   13.59    1.06
   0  11  11    0.16    0.38
   0 -11 -11    0.31    0.39
   0  11  11    0.74    0.56
   0  11  11    0.38    0.71
   0 -11 -11    0.74    0.42
   0  11  12    8.61    0.72
   0 -11 -12    7.84    0.75
   0  11  12    7.76    0.89
   0 -11 -12    7.39    0.73
   0 -11 -12    8.93    0.77
   0  11  12    8.73    1.07
   0  11  13    9.35    1.03
   0 -11 -13    6.99    0.68
   0  11  13    7.32    0.82
   0  11  13    8.22    0.73
   0 -11 -13    8.20    0.71
   0  11  14   -0.15    0.50
   0 -11 -14    0.09    0.31
   0  11  14    0.25    0.30
   0  11  14    0.35    0.44
   0 -11 -14    0.14    0.29
   0  11  15    8.25    0.72
   0 -11 -15    7.29    0.54
   0 -11 -15    7.97    0.57
   0  11  16    5.27    0.47
   0  12 -19   11.13    0.56
   0 -12  19   11.63    0.88
   0 -12  18    0.50    0.45
   0  12 -18    0.18    0.33
   0  12 -18    0.28    0.31
   0 -12  18    0.24    0.32
   0  12 -17    6.37    0.65
   0 -12  17    6.38    0.85
   0  12 -17    5.75    0.64
   0 -12  17    6.99    0.76
   0  12 -16    7.44    0.79
   0  12 -16    6.26    0.61
   0 -12  16    6.59    0.94
   0  12 -16    5.77    0.69
   0 -12  16    6.51    0.85
   0  12 -15    0.98    0.49
   0  12 -15    0.41    0.26
   0  12 -15    0.24    0.36
   0 -12  15    0.18    0.59
   0  12 -15    0.35    0.33
   0 -12  15    0.79    0.55
   0  12 -15    0.20    0.53
   0 -12  15    0.68    0.51
   0 -12  15    0.07    0.64
   0 -12  14    6.09    1.94
   0  12 -14    9.93    0.87
   0  12 -14   10.17    1.00
   0  12 -14   10.39    0.94
   0  12 -14    9.94    0.77
   0  12 -14    8.48    0.71
   0 -12  14    9.11    0.98
   0 -12  14    9.36    1.25
   0 -12  14    9.57    1.21
   0 -12  13    7.79    1.17
   0  12 -13    8.01    0.73
   0  12 -13    7.96    0.88
   0  12 -13    8.63    0.97
   0 -12  13    8.07    1.00
   0 -12  13   11.66    2.81
   0  12 -13    8.25    0.75
   0  12 -13    8.85    0.84
   0 -12  12    9.43    1.28
   0  12 -12   10.64    0.88
   0  12 -12    9.51    0.95
   0  12 -12   11.56    1.11
   0 -12  12   11.76    1.24
   0 -12  12   10.57    2.94
   0  12 -12   10.44    0.89
   0  12 -12   11.43    0.94
   0 -12  11   12.43    1.44
   0 -12  11   12.86    1.19
   0  12 -11   13.12    0.99
   0  12 -11   12.30    1.05
   0  12 -11   13.76    1.48
   0  12 -11   13.88    1.16
   0 -12  11   12.26    1.27
   0  12 -11   15.61    1.07
   0  12 -11   13.97    1.04
   0 -12  10   -0.82    1.39
   0  12 -10   -0.16    0.43
   0  12 -10    0.12    0.37
   0 -12  10    0.36    0.54
   0  12 -10    0.27    0.41
   0  12 -10    0.40    0.59
   0  12 -10   -0.87    0.65
   0  12 -10    0.17    0.42
   0  12 -10   -0.73    0.85
   0 -12   9   16.87    3.25
   0  12  -9   14.87    1.08
   0  12  -9   14.67    1.47
   0  12  -9   16.04    1.20
   0 -12   9   14.35    1.34
   0  12  -9   14.69    1.17
   0  12  -9   14.34    1.10
   0  12  -9   15.10    1.03
   0  12  -9   14.69    1.02
   0 -12   8    6.41    2.11
   0  12  -8    8.04    0.83
   0  12  -8    7.81    0.76
   0  12  -8    6.94    0.76
   0  12  -8    8.13    0.91
   0 -12   8    7.20    1.03
   0  12  -8    7.41    1.02
   0  12  -8    8.45    1.19
   0  12  -8    6.88    0.83
   0  12  -7    3.30    0.61
   0 -12   7    0.74    1.59
   0 -12   7    5.02    1.60
   0  12  -7    2.30    0.53
   0  12  -7    2.39    0.49
   0  12  -7    3.07    0.66
   0 -12   7    2.93    0.80
   0  12  -7    2.33    0.76
   0  12  -7    2.95    0.59
   0  12  -7    2.79    0.87
   0  12  -6   19.15    1.60
   0  12  -6   18.84    1.53
   0 -12   6   21.43    3.03
   0 -12   6   18.74    3.27
   0  12  -6   20.03    1.26
   0  12  -6   21.88    1.15
   0  12  -6   20.29    1.32
   0 -12   6   19.21    1.35
   0  12  -6   19.35    1.47
   0  12  -6   18.80    1.07
   0  12  -6   20.52    1.27
   0  12  -6   19.26    1.24
   0  12  -5    2.87    0.59
   0 -12   5    1.34    1.26
   0 -12   5    1.36    1.23
   0  12  -5    2.33    0.60
   0  12  -5    2.90    0.58
   0 -12   5    2.26    0.61
   0  12  -5    2.06    0.69
   0  12  -5    1.64    0.64
   0  12  -5    2.22    0.43
   0  12  -5    2.89    0.59
   0 -12   4   12.46    2.52
   0 -12   4   14.53    2.84
   0  12  -4   11.95    1.01
   0  12  -4   11.99    0.99
   0  12  -4   13.08    1.06
   0  12  -4   11.81    1.22
   0  12  -4   11.38    0.90
   0  12  -4   13.33    1.05
   0  12  -4   13.99    1.34
   0 -12   3    4.92    1.33
   0 -12   3    3.47    1.51
   0 -12   3    4.87    1.86
   0  12  -3    5.31    0.74
   0  12  -3    5.72    0.72
   0  12  -3    4.62    0.68
   0  12  -3    4.26    0.88
   0  12  -3    5.20    0.92
   0  12  -3    4.92    0.67
   0 -12   2    4.23    1.59
   0 -12   2    3.39    1.23
   0  12  -2    4.90    0.73
   0  12  -2    4.31    0.84
   0 -12   2    4.27    1.32
   0  12  -2    5.22    0.68
   0  12  -2    4.80    0.65
   0  12  -2    3.85    0.84
   0  12  -1   19.91    1.57
   0 -12   1   18.03    2.42
   0  12  -1   20.01    1.15
   0  12  -1   19.45    1.19
   0  12  -1   18.79    1.16
   0  12  -1   21.11    1.55
   0  12   0    7.77    0.76
   0  12   0    8.40    0.83
   0  12   0    7.39    1.03
   0 -12   0    7.65    1.69
   0 -12   0    8.05    0.77
   0  12   0    7.32    0.72
   0  12   0    7.33    1.00
   0  12   1    3.17    0.74
   0 -12  -1    1.70    0.92
   0  12   1    2.01    0.56
   0  12   1    3.18    0.77
   0 -12  -1    1.01    0.80
   0 -12  -1    3.35    0.56
   0  12   1    2.92    0.61
   0  12   1    2.42    0.47
   0  12   1    2.71    0.47
   0  12   2    8.79    0.87
   0  12   2    9.54    1.12
   0  12   2   10.38    1.13
   0 -12  -2   10.07    1.77
   0  12   2   10.87    0.92
   0 -12  -2    9.32    0.87
   0 -12  -3    0.96    0.90
   0  12   3    0.97    0.61
   0  12   3    1.19    0.71
   0  12   3    0.25    0.39
   0 -12  -4   27.56    2.95
   0  12   4   24.62    1.75
   0  12   4   24.36    1.64
   0  12   4   22.93    1.48
   0  12   4   25.08    1.31
   0 -12  -5   22.60    2.68
   0  12   5   23.47    1.70
   0  12   5   22.43    1.55
   0  12   5   25.47    1.31
   0  12   5   22.33    1.46
   0 -12  -6    1.34    1.04
   0  12   6    0.11    0.52
   0  12   6    0.96    0.43
   0  12   6    0.52    0.63
   0  12   6    0.54    0.72
   0  12   7   20.79    1.11
   0  12   7   19.62    1.31
   0  12   7   18.39    1.52
   0  12   7   18.11    1.31
   0  12   7   19.08    1.41
   0 -12  -7   19.22    2.46
   0 -12  -7   19.68    1.13
   0 -12  -7   20.51    1.30
   0  12   8    8.03    0.70
   0  12   8    8.60    0.88
   0  12   8    7.72    1.08
   0 -12  -8    8.13    0.75
   0  12   8    8.07    0.95
   0  12   8    9.03    1.03
   0 -12  -8    8.76    0.89
   0  12   9    5.09    0.55
   0  12   9    3.44    0.61
   0  12   9    4.47    0.92
   0 -12  -9    4.03    0.57
   0  12   9    4.14    0.75
   0  12   9    3.08    0.67
   0 -12  -9    4.88    0.67
   0 -12  -9    4.22    0.55
   0  12  10   12.95    0.96
   0 -12 -10   13.20    0.94
   0  12  10   12.50    1.03
   0  12  10   11.94    1.02
   0  12  10   12.59    1.19
   0 -12 -10   11.84    0.83
   0 -12 -10   10.94    0.83
   0 -12 -11    1.34    0.37
   0  12  11    0.53    0.59
   0 -12 -11    1.05    0.37
   0  12  11    0.70    0.51
   0  12  11    0.44    0.39
   0 -12 -11    0.89    0.36
   0  12  12    5.01    0.77
   0 -12 -12    4.61    0.52
   0  12  12    4.27    0.50
   0 -12 -12    4.42    0.49
   0  12  13    7.67    0.78
   0 -12 -13    6.91    0.53
   0 -12 -13    6.63    0.54
   0  12  14    0.70    0.39
   0 -12 -14    0.07    0.20
   0  13 -18    0.24    0.22
   0 -13  18   -0.13    0.40
   0  13 -17    5.55    0.54
   0  13 -17    3.44    0.36
   0  13 -16    5.54    0.62
   0 -13  16    4.44    0.59
   0  13 -16    3.79    0.46
   0 -13  16    4.67    0.72
   0  13 -15    2.66    0.57
   0 -13  15    1.97    0.67
   0 -13  15    3.03    0.64
   0  13 -15    2.05    0.31
   0  13 -15    2.39    0.48
   0 -13  14    7.09    0.89
   0  13 -14    8.81    0.76
   0  13 -14    8.32    0.65
   0 -13  14    7.80    0.99
   0 -13  14    9.58    1.15
   0  13 -14    9.02    0.87
   0  13 -13    2.39    0.45
   0 -13  13    2.09    0.57
   0  13 -13    2.59    0.63
   0  13 -13    2.68    0.55
   0  13 -13    2.59    0.49
   0 -13  13    2.34    0.75
   0  13 -13    3.04    0.51
   0 -13  12    7.63    1.08
   0  13 -12   10.50    0.83
   0 -13  12    9.45    1.03
   0  13 -12    9.84    0.94
   0  13 -12   10.65    0.88
   0 -13  12    8.75    2.24
   0  13 -12   10.59    0.85
   0  13 -12   10.91    0.86
   0 -13  11    5.86    1.07
   0  13 -11    7.38    0.75
   0 -13  11    7.09    0.97
   0  13 -11    7.92    0.80
   0  13 -11    8.26    0.78
   0  13 -11    8.04    0.82
   0 -13  11    5.16    2.14
   0  13 -11    7.37    0.89
   0 -13  10   -1.05    1.54
   0  13 -10    0.39    0.32
   0  13 -10    0.74    0.40
   0 -13  10   -0.16    0.52
   0 -13  10    0.80    0.72
   0  13 -10    1.07    0.45
   0  13 -10    1.21    0.82
   0  13 -10    0.79    0.45
   0  13 -10    0.75    0.58
   0 -13   9   12.38    2.68
   0  13  -9    9.02    0.78
   0  13  -9    8.72    0.81
   0 -13   9    9.39    1.04
   0  13  -9    9.91    0.92
   0  13  -9    8.78    1.20
   0  13  -9    8.84    0.89
   0  13  -9   10.49    0.97
   0 -13   8    1.87    1.57
   0  13  -8    2.95    0.62
   0  13  -8    3.07    0.67
   0  13  -8    2.50    0.88
   0 -13   8    2.00    0.66
   0  13  -8    2.82    0.66
   0  13  -8    2.63    0.48
   0  13  -8    3.00    0.59
   0 -13   7    3.00    1.28
   0  13  -7    1.04    0.49
   0  13  -7    0.85    0.46
   0  13  -7    1.20    0.38
   0  13  -7    1.12    0.50
   0 -13   7    1.17    0.63
   0  13  -7    1.17    0.69
   0  13  -7    0.84    0.57
   0  13  -7    1.48    0.56
   0  13  -6   12.25    1.04
   0 -13   6   15.70    2.64
   0  13  -6   12.46    0.83
   0  13  -6   10.63    0.98
   0  13  -6   11.58    0.98
   0 -13   6   11.84    1.25
   0  13  -6   10.93    1.31
   0  13  -6   10.14    0.81
   0  13  -6   13.03    1.03
   0  13  -6   10.91    1.19
   0  13  -5   -0.02    0.42
   0  13  -5    0.09    0.45
   0  13  -5    0.09    0.43
   0 -13   5   -0.24    0.42
   0  13  -5    0.30    0.68
   0  13  -5    0.36    0.66
   0  13  -5   -0.19    0.46
   0  13  -5   -0.28    0.37
   0  13  -5    0.20    0.63
   0  13  -4    1.51    0.53
   0 -13   4    0.85    0.93
   0  13  -4    1.30    0.54
   0  13  -4    2.32    0.54
   0 -13   4    2.09    0.62
   0  13  -4    2.53    0.77
   0  13  -4    1.39    0.68
   0  13  -4    1.39    0.46
   0  13  -4    1.60    0.53
   0 -13   3   20.72    3.14
   0  13  -3   25.24    1.47
   0  13  -3   24.92    1.31
   0  13  -3   23.77    1.31
   0  13  -3   23.17    1.64
   0  13  -3   22.12    1.63
   0  13  -3   23.57    1.28
   0  13  -3   23.92    1.34
   0 -13   2    2.82    1.62
   0  13  -2    0.89    0.52
   0  13  -2    1.80    0.72
   0 -13   2    3.94    1.38
   0  13  -2    0.73    0.40
   0  13  -2    1.15    0.66
   0  13  -2    1.33    0.45
   0  13  -2    1.19    0.47
   0 -13   1    9.35    2.31
   0  13  -1    8.70    0.80
   0  13  -1    9.61    0.88
   0  13  -1    9.98    1.18
   0  13  -1    9.23    0.97
   0 -13   1    7.55    1.64
   0  13  -1    9.76    0.85
   0  13  -1    9.65    1.16
   0  13   0   14.38    1.06
   0  13   0   14.05    0.95
   0  13   0   12.38    1.25
   0  13   0   13.85    1.15
   0 -13   0   14.86    2.51
   0  13   0   13.43    0.93
   0  13   0   13.56    1.32
   0  13   1    4.87    0.92
   0  13   1    5.59    0.92
   0  13   1    5.58    0.74
   0  13   1    5.49    0.60
   0 -13  -1    4.96    1.63
   0  13   1    4.55    0.59
   0 -13  -1    5.33    0.65
   0  13   2   25.68    1.36
   0  13   2   23.46    1.67
   0  13   2   22.56    1.59
   0 -13  -2   23.82    1.30
   0 -13  -2   22.35    2.84
   0  13   3    2.75    0.60
   0  13   3    1.39    0.78
   0  13   3    1.89    0.64
   0 -13  -3    2.02    0.51
   0  13   4   25.59    1.31
   0  13   4   24.81    1.71
   0  13   4   23.97    1.58
   0 -13  -4   23.74    1.33
   0 -13  -4   23.74    2.94
   0  13   5   16.37    1.03
   0  13   5   13.10    1.32
   0  13   5   15.42    1.26
   0 -13  -5   14.21    1.05
   0 -13  -5   16.55    2.54
   0  13   6   -0.33    0.40
   0  13   6   -0.54    0.72
   0  13   6   -0.29    0.57
   0 -13  -6   -0.41    0.45
   0 -13  -6   -0.54    0.97
   0  13   7   13.79    0.88
   0  13   7   13.77    1.26
   0  13   7   14.26    1.13
   0 -13  -7   13.18    1.00
   0  13   8    0.35    0.44
   0  13   8    1.74    0.39
   0  13   8    0.57    0.61
   0 -13  -8    0.83    0.40
   0 -13  -9    4.58    0.61
   0  13   9    3.84    0.59
   0  13   9    4.09    0.78
   0 -13  -9    4.42    0.49
   0  13   9    4.39    0.51
   0  13  10    7.13    0.67
   0  13  10    7.79    0.87
   0 -13 -10    7.12    0.56
   0  13  10    7.97    0.57
   0  13  11   -0.21    0.48
   0  13  11    0.34    0.10
   0  13  12    5.27    0.60
   0  13  13    3.15    0.43
   0  14 -17    5.51    0.41
   0  14 -16    3.29    0.43
   0  14 -15    3.16    0.46
   0  14 -15    2.95    0.31
   0 -14  14    9.73    0.99
   0  14 -14    7.95    0.57
   0  14 -14    9.73    0.75
   0 -14  14    9.56    0.81
   0 -14  13    0.20    0.54
   0  14 -13    0.89    0.35
   0 -14  13    0.70    0.50
   0  14 -13    0.35    0.43
   0 -14  12    4.42    0.67
   0  14 -12    4.17    0.56
   0 -14  12    3.34    0.73
   0  14 -12    4.63    0.67
   0  14 -12    4.36    0.54
   0 -14  11   10.25    1.01
   0  14 -11   12.91    0.97
   0  14 -11   11.45    0.88
   0 -14  11    9.17    1.09
   0  14 -11   11.99    0.86
   0  14 -10    1.54    0.42
   0 -14  10    1.28    0.59
   0 -14  10    1.41    0.68
   0  14 -10    1.11    0.42
   0  14 -10    1.61    0.79
   0  14 -10    0.88    0.44
   0  14 -10    1.01    0.49
   0  14  -9   10.58    0.81
   0 -14   9   12.23    1.34
   0  14  -9   13.40    0.99
   0  14  -9   12.25    1.28
   0  14  -9   12.98    1.00
   0  14  -9   13.12    1.03
   0  14  -8    2.73    0.54
   0 -14   8    0.89    0.56
   0  14  -8    1.85    0.53
   0  14  -8    2.28    0.84
   0  14  -8    1.68    0.54
   0  14  -8    2.48    0.58
   0 -14   7    0.47    1.23
   0  14  -7    2.53    0.57
   0  14  -7    2.08    0.54
   0  14  -7    3.08    0.88
   0 -14   7    0.99    0.52
   0  14  -7    1.49    0.54
   0  14  -7    1.87    0.50
   0  14  -6   12.02    0.82
   0  14  -6   13.84    1.02
   0  14  -6   12.80    1.00
   0  14  -6   12.79    0.97
   0 -14   6   12.17    1.19
   0  14  -6   13.54    1.39
   0  14  -6   13.76    1.23
   0  14  -6   13.40    1.02
   0  14  -5    4.83    0.73
   0  14  -5    3.48    0.58
   0  14  -5    4.57    0.82
   0  14  -5    3.72    0.91
   0  14  -5    4.15    0.65
   0  14  -5    4.66    0.60
   0  14  -5    5.09    0.69
   0 -14   4   11.87    2.23
   0  14  -4   16.44    1.16
   0  14  -4   15.70    1.02
   0  14  -4   15.87    1.48
   0  14  -4   14.88    1.32
   0  14  -4   14.60    1.04
   0  14  -4   15.26    1.31
   0  14  -4   15.78    1.06
   0  14  -4   14.84    0.97
   0 -14   3    9.40    2.20
   0  14  -3    7.81    0.88
   0 -14   3    6.51    0.83
   0  14  -3    8.09    1.08
   0  14  -3    8.04    1.05
   0  14  -3    7.82    0.77
   0  14  -3    7.33    0.75
   0  14  -3    8.18    0.78
   0  14  -2    1.24    0.53
   0  14  -2    1.06    0.45
   0  14  -2    0.86    0.60
   0  14  -2    0.51    0.62
   0  14  -2    1.35    0.45
   0  14  -2    1.46    0.49
   0 -14   1   15.29    2.71
   0  14  -1   22.88    1.37
   0  14  -1   22.93    1.17
   0  14  -1   21.39    1.53
   0 -14   1   12.92    2.03
   0  14  -1   20.05    1.49
   0  14  -1   21.35    1.21
   0  14  -1   22.38    1.16
   0 -14   0    3.94    1.67
   0  14   0    6.69    0.84
   0 -14   0    3.11    1.12
   0  14   0    5.22    0.87
   0  14   0    5.77    0.60
   0  14   0    5.64    0.72
   0  14   0    6.72    0.64
   0  14   0    4.86    0.90
   0  14   1    9.13    0.95
   0  14   1    8.31    1.01
   0  14   1    8.76    1.14
   0  14   1    9.40    0.85
   0  14   2   16.11    1.05
   0 -14  -2   13.39    2.22
   0  14   2   14.22    1.24
   0  14   2   14.76    1.31
   0  14   2   17.36    1.20
   0 -14  -2   15.08    0.96
   0  14   3    1.07    0.46
   0 -14  -3    0.38    0.73
   0  14   3    0.84    0.58
   0  14   3   -0.31    0.67
   0  14   3    0.44    0.49
   0 -14  -3   -0.03    0.34
   0  14   4   15.04    0.96
   0 -14  -4   12.15    2.11
   0  14   4   15.25    1.17
   0  14   4   15.93    1.10
   0 -14  -4   13.30    0.94
   0  14   4   15.38    1.29
   0  14   5    4.64    0.63
   0  14   5    3.77    0.67
   0  14   5    5.13    0.61
   0 -14  -5    4.03    0.56
   0  14   5    5.25    0.86
   0  14   6    1.50    0.42
   0  14   6    1.45    0.51
   0  14   6    1.63    0.40
   0 -14  -6    1.89    0.45
   0  14   6    1.23    0.66
   0  14   7    6.61    0.62
   0  14   7    7.45    0.59
   0  14   7    5.26    0.66
   0  14   7    6.94    0.89
   0  14   8    0.64    0.32
   0  14   8   -0.02    0.24
   0  14   8    0.63    0.51
   0  14   9    3.58    0.42
   0  14   9    4.27    0.40
   0  14   9    3.77    0.63
   0  14  10    4.67    0.30
   0  14  10    5.09    0.61
   0  14  11    0.10    0.29
   0  15 -15    2.55    0.32
   0  15 -14    8.54    0.58
   0  15 -14    8.05    0.45
   0  15 -13    0.60    0.32
   0  15 -13    0.43    0.27
   0 -15  12    6.57    0.81
   0  15 -12    6.51    0.57
   0  15 -12    7.79    0.65
   0  15 -11    4.87    0.57
   0  15 -11    5.42    0.59
   0  15 -10    0.32    0.34
   0  15 -10    0.39    0.39
   0  15 -10    0.73    0.36
   0  15  -9   10.62    0.82
   0  15  -9   10.21    0.72
   0  15  -9   12.76    1.24
   0  15  -9   10.28    0.80
   0  15  -9   10.33    0.79
   0 -15   9    9.61    1.03
   0 -15   9    8.76    0.89
   0  15  -8    3.97    0.61
   0  15  -8    3.35    0.54
   0  15  -8    3.28    0.83
   0  15  -8    3.42    0.50
   0 -15   8    4.32    0.81
   0  15  -8    3.42    0.51
   0  15  -7    3.83    0.57
   0  15  -7    4.35    0.87
   0  15  -7    2.81    0.46
   0  15  -7    2.81    0.58
   0  15  -7    2.97    0.52
   0  15  -6   11.23    0.88
   0  15  -6   10.88    0.86
   0  15  -6   12.45    0.88
   0  15  -6    9.61    0.69
   0  15  -6   11.79    1.24
   0 -15   6    9.21    0.96
   0  15  -6   11.65    0.79
   0  15  -5    0.56    0.41
   0  15  -5    0.91    0.47
   0  15  -5    1.73    0.34
   0  15  -5    1.22    0.43
   0  15  -5    0.74    0.32
   0 -15   5    0.45    0.52
   0  15  -5    0.91    0.57
   0  15  -5    1.05    0.66
   0  15  -4    9.12    0.78
   0  15  -4    8.24    1.11
   0  15  -4    9.27    0.85
   0  15  -4    8.61    0.75
   0  15  -4    7.32    0.67
   0 -15   4    7.86    0.93
   0  15  -4    8.52    0.97
   0  15  -3   13.63    1.30
   0  15  -3   14.54    1.03
   0  15  -3   16.06    0.94
   0  15  -3   14.00    0.91
   0  15  -3   14.59    0.92
   0  15  -3   14.30    1.18
   0  15  -2    1.47    0.66
   0  15  -2    1.68    0.56
   0  15  -2    1.48    0.47
   0  15  -2    1.36    0.37
   0  15  -2    1.84    0.44
   0  15  -2    0.44    0.58
   0  15  -1   17.24    0.91
   0  15  -1   15.34    1.24
   0  15  -1   16.80    1.10
   0  15  -1   15.19    0.96
   0  15  -1   17.71    0.90
   0 -15   1   13.69    1.08
   0  15  -1   15.77    1.22
   0  15   0    1.16    0.26
   0  15   0    0.58    0.43
   0  15   0    0.69    0.53
   0  15   0    0.66    0.60
   0  15   0    0.86    0.30
   0  15   0    1.04    0.52
   0  15   1    5.08    0.70
   0  15   1    4.95    0.83
   0  15   1    4.45    0.74
   0  15   1    5.07    0.63
   0 -15  -1    4.76    0.57
   0  15   2    9.98    0.85
   0  15   2    8.59    0.95
   0  15   2    7.55    0.86
   0  15   2    9.81    0.78
   0 -15  -2    8.13    0.73
   0  15   3    0.22    0.37
   0  15   3   -0.09    0.55
   0  15   3   -0.12    0.42
   0  15   3    0.27    0.36
   0 -15  -3    0.09    0.33
   0  15   4    5.84    0.62
   0  15   4    5.48    0.77
   0  15   4    4.98    0.64
   0  15   4    5.44    0.58
   0 -15  -4    5.46    0.60
   0  15   5    0.65    0.33
   0  15   5    0.40    0.49
   0  15   5    0.20    0.34
   0  15   5    0.41    0.29
   0 -15  -5    0.27    0.29
   0  15   6    0.99    0.34
   0  15   6    0.21    0.45
   0  15   6    0.60    0.27
   0  15   7    7.29    0.72
   0  15   7    7.81    0.53
   0  15   8    1.77    0.44
   0  15   8    1.26    0.21
   0  15   9    3.10    0.41
   0  16 -12    2.86    0.33
   0  16 -12    2.96    0.32
   0  16 -11    4.18    0.42
   0  16 -11    4.19    0.40
   0  16 -10   -0.02    0.31
   0  16 -10    0.46    0.23
   0  16  -9    6.78    0.58
   0  16  -9    6.80    0.52
   0  16  -8    2.63    0.41
   0  16  -8    3.47    0.72
   0  16  -8    2.79    0.41
   0  16  -8    2.88    0.46
   0  16  -8    3.00    0.38
   0  16  -7    1.65    0.38
   0  16  -7    1.61    0.66
   0  16  -7    1.84    0.35
   0  16  -7    1.46    0.41
   0  16  -7    1.54    0.24
   0  16  -6    9.98    0.71
   0  16  -6   11.24    0.75
   0  16  -6   12.98    1.07
   0  16  -6   11.40    0.72
   0  16  -5    0.15    0.34
   0  16  -5    0.51    0.29
   0  16  -5   -0.18    0.25
   0  16  -5   -0.19    0.34
   0  16  -5    0.23    0.58
   0  16  -4    7.52    0.68
   0  16  -4    7.61    0.91
   0  16  -4    7.43    0.59
   0  16  -4    6.71    0.56
   0  16  -4    7.21    0.59
   0  16  -4    6.71    0.77
   0  16  -3    5.01    0.60
   0  16  -3    4.61    0.77
   0  16  -3    4.26    0.48
   0  16  -3    4.67    0.46
   0  16  -3    4.74    0.50
   0  16  -3    4.09    0.65
   0  16  -2    1.34    0.43
   0  16  -2    1.71    0.61
   0  16  -2    1.34    0.25
   0  16  -2    1.34    0.38
   0  16  -2    0.68    0.24
   0  16  -2    1.15    0.51
   0  16  -1   11.84    0.82
   0  16  -1   10.05    0.96
   0  16  -1   10.04    0.70
   0  16  -1    9.61    0.55
   0  16  -1    9.28    0.85
   0  16   0    0.07    0.46
   0  16   0    0.08    0.36
   0  16   0    0.20    0.42
   0  16   0    0.28    0.34
   0  16   1    3.46    0.52
   0  16   1    3.18    0.58
   0  16   1    2.64    0.43
   0  16   2    5.06    0.53
   0  16   2    4.07    0.62
   0  16   2    4.15    0.48
   0  16   3    0.18    0.28
   0  16   3   -0.01    0.41
   0  16   3    0.02    0.28
   0  16   4    2.64    0.49
   0  16   4    2.94    0.38
   0  16   5    2.60    0.44
   0  16   5    3.90    0.38
   0  16   6    1.38    0.32
   0  16   6    1.81    0.23
   0  17  -9    7.20    0.44
   0  17  -8    1.19    0.27
   0  17  -7    2.81    0.34
   0  17  -6    5.43    0.42
   0  17  -6    5.81    0.45
   0  17  -5    0.33    0.23
   0  17  -5    0.52    0.42
   0  17  -5    0.05    0.21
   0  17  -4    8.34    0.56
   0  17  -4    6.69    0.70
   0  17  -4    7.40    0.45
   0  17  -3    2.77    0.38
   0  17  -3    2.94    0.53
   0  17  -3    2.64    0.26
   0  17  -2    0.63    0.28
   0  17  -2    0.92    0.42
   0  17  -1    5.46    0.47
   0  17  -1    4.19    0.56
   0  17   0    0.07    0.33
   0  17   0    0.21    0.25
   0  17   0    0.30    0.29
   0  17   1    1.34    0.37
   0  17   1    1.60    0.29
   0  17   1    1.19    0.32
   0  17   2    5.01    0.38
  -1  17   3    1.77    0.25
  -1  17   3    1.46    0.33
  -1  17   2    1.97    0.29
  -1  17   2    1.61    0.37
  -1  17   1    4.61    0.50
  -1  17   1    5.97    0.47
  -1  17   1    5.22    0.54
  -1  17   0   -0.55    0.35
  -1  17   0    0.17    0.28
  -1  17   0   -0.05    0.36
  -1  17  -1    3.66    0.50
  -1  17  -1    3.61    0.44
  -1  17  -1    3.46    0.51
  -1  17  -2    2.49    0.40
  -1  17  -2    1.76    0.45
  -1  17  -2    1.47    0.23
  -1  17  -3    0.97    0.34
  -1  17  -3    0.35    0.38
  -1  17  -3    0.89    0.23
  -1  17  -4    9.75    0.61
  -1  17  -4    8.41    0.71
  -1  17  -4    8.98    0.54
  -1  17  -5    0.50    0.28
  -1  17  -5    0.61    0.41
  -1  17  -5    0.67    0.27
  -1  17  -6    5.06    0.44
  -1  17  -7    1.63    0.31
  -1  17  -8   -0.13    0.24
  -1  17  -9    4.45    0.36
  -1  16   7    3.80    0.43
  -1  16   6    1.98    0.42
  -1  16   6    2.42    0.27
  -1  16   5   -0.24    0.38
  -1  16   5    0.07    0.30
  -1  16   5   -0.04    0.22
  -1  16   4    5.50    0.68
  -1  16   4    5.16    0.59
  -1  16   4    6.85    0.55
  -1  16   3    0.12    0.50
  -1  16   3    0.26    0.40
  -1  16   3    0.67    0.29
  -1  16   2    1.81    0.50
  -1  16   2    2.19    0.42
  -1  16   2    2.38    0.58
  -1  16   2    2.45    0.44
  -1  16   1    7.10    0.80
  -1  16   1    7.19    0.79
  -1  16   1    7.28    0.61
  -1  16   1    7.35    0.81
  -1  16   1    7.38    0.67
  -1  16   0   -0.47    0.53
  -1  16   0    0.02    0.32
  -1  16   0   -0.06    0.38
  -1  16   0    0.31    0.51
  -1  16  -1    8.61    0.76
  -1  16  -1    8.81    0.94
  -1  16  -1    7.43    0.64
  -1  16  -1    8.32    0.59
  -1  16  -1    6.93    0.84
  -1  16  -2    8.33    0.77
  -1  16  -2    7.71    0.89
  -1  16  -2    6.80    0.61
  -1  16  -2    7.78    0.61
  -1  16  -2    6.75    0.83
  -1  16  -3    7.98    0.73
  -1  16  -3    8.66    0.90
  -1  16  -3    6.71    0.57
  -1  16  -3    7.66    0.62
  -1  16  -3    6.86    0.83
  -1  16  -4    5.99    0.65
  -1  16  -4    6.49    0.88
  -1  16  -4    6.29    0.61
  -1  16  -4    5.69    0.76
  -1  16  -5    0.02    0.37
  -1  16  -5    0.46    0.34
  -1  16  -5    0.11    0.18
  -1  16  -5   -0.35    0.55
  -1  16  -6    3.46    0.51
  -1  16  -6    3.36    0.51
  -1  16  -6    3.68    0.42
  -1  16  -6    3.84    0.72
  -1  16  -7    4.43    0.52
  -1  16  -7    5.10    0.58
  -1  16  -7    5.27    0.50
  -1  16  -7    5.56    0.79
  -1  16  -8   -0.01    0.23
  -1  16  -8    0.38    0.37
  -1  16  -9    6.44    0.55
  -1  16  -9    6.01    0.56
  -1  16 -10    3.00    0.39
  -1  16 -10    2.74    0.39
  -1  16 -11    0.87    0.28
  -1  16 -11    0.79    0.28
  -1  16 -12    5.81    0.44
  -1  16 -12    5.36    0.38
  -1  15   9    4.81    0.53
  -1  15   8    0.33    0.41
  -1  15   8    0.33    0.30
  -1  15   8   -0.03    0.15
  -1  15   7    3.71    0.63
  -1  15   7    4.39    0.57
  -1  15   7    3.94    0.40
  -1  15   6    6.39    0.79
  -1  15   6    6.65    0.70
  -1  15   6    6.93    0.58
  -1  15   5   -0.40    0.49
  -1  15   5    1.06    0.38
  -1  15   5    0.85    0.59
  -1  15   5    0.61    0.34
  -1  15   4    8.12    0.87
  -1  15   4    9.05    0.71
  -1  15   4    8.28    0.96
  -1  15   4    9.32    0.77
  -1  15   3    1.02    0.57
  -1  15   3    1.13    0.44
  -1  15   3   -0.34    0.68
  -1  15   3    0.49    0.40
  -1  15   2    8.68    0.97
  -1  15   2   10.07    0.82
  -1  15   2   10.25    1.09
  -1  15   2   10.14    0.87
  -1  15   1   12.35    1.14
  -1  15   1   13.11    0.91
  -1  15   1   14.33    1.05
  -1  15   1   13.00    1.19
  -1  15   0    1.81    0.60
  -1  15   0    1.14    0.64
  -1  15   0    1.19    0.25
  -1  15   0    1.51    0.48
  -1  15   0    1.23    0.37
  -1  15   0    0.81    0.63
  -1  15  -1   10.93    0.96
  -1  15  -1   10.28    1.11
  -1  15  -1   10.76    0.85
  -1  15  -1   11.91    0.76
  -1  15  -1   11.72    0.82
  -1  15  -1   11.24    1.12
  -1  15  -2    4.44    0.71
  -1  15  -2    3.98    0.58
  -1  15  -2    4.02    0.52
  -1  15  -2    3.71    0.79
  -1  15  -2    3.66    0.82
  -1  15  -2    5.42    0.60
  -1  15  -2    3.27    0.77
  -1  15  -3    1.86    0.57
  -1  15  -3    1.53    0.27
  -1  15  -3    1.81    0.41
  -1  15  -3    1.64    0.46
  -1  15  -3    1.20    0.62
  -1  15  -3    1.35    0.47
  -1  15  -3    0.66    0.64
  -1  15  -4   17.42    1.13
  -1  15  -4   15.90    0.94
  -1  15  -4   16.88    1.00
  -1  15  -4   15.03    0.91
  -1  15  -4   17.15    1.38
  -1  15  -4   16.34    1.02
  -1  15  -4   16.38    1.28
  -1  15  -5    0.53    0.43
  -1  15  -5    0.08    0.31
  -1  15  -5    0.75    0.41
  -1  15  -5   -0.02    0.31
  -1  15  -5    0.66    0.66
  -1  15  -5   -0.14    0.43
  -1  15  -5    0.03    0.58
  -1  15  -6    5.34    0.92
  -1  15  -6    4.31    0.63
  -1  15  -6    4.96    0.62
  -1  15  -6    4.38    0.67
  -1  15  -6    6.13    0.66
  -1  15  -7    6.85    0.74
  -1  15  -7    7.67    1.02
  -1  15  -7    7.69    0.75
  -1  15  -7    6.75    0.70
   1 -15   7    5.50    0.87
  -1  15  -7    8.36    0.74
  -1  15  -8    0.16    0.44
  -1  15  -8    0.10    0.68
  -1  15  -8    0.17    0.40
  -1  15  -8   -0.04    0.37
   1 -15   8   -0.21    0.49
  -1  15  -8   -0.57    0.44
  -1  15  -9    6.36    0.68
  -1  15  -9    6.57    0.68
  -1  15 -10    4.78    0.59
  -1  15 -10    5.44    0.63
  -1  15 -11    2.34    0.44
   1 -15  11    1.87    0.54
  -1  15 -11    3.19    0.52
  -1  15 -12   10.66    0.74
  -1  15 -12    9.13    0.62
  -1  15 -13   -0.12    0.30
  -1  15 -13    0.08    0.22
  -1  15 -14    5.92    0.49
  -1  14  12    6.00    0.50
  -1  14  11    1.55    0.43
  -1  14  10    4.48    0.64
  -1  14  10    4.06    0.50
  -1  14   9    7.67    0.52
  -1  14   9    7.35    0.81
  -1  14   9    6.32    0.67
  -1  14   8    0.03    0.23
  -1  14   8    0.32    0.56
  -1  14   8   -0.14    0.45
  -1  14   7   14.39    0.87
  -1  14   7   12.40    1.05
  -1  14   7   13.86    0.82
  -1  14   7   12.34    1.15
  -1  14   6    5.08    0.62
  -1  14   6    3.73    0.73
   1 -14  -6    3.37    0.52
  -1  14   6    4.19    0.56
  -1  14   6    4.37    0.85
  -1  14   5    6.51    0.73
   1 -14  -5    6.37    0.69
  -1  14   5    5.11    0.84
  -1  14   5    6.33    0.67
  -1  14   5    5.76    0.96
  -1  14   4   15.45    1.09
   1 -14  -4   14.10    0.95
   1 -14  -4   16.01    2.33
  -1  14   4   14.96    1.28
  -1  14   4   15.56    1.02
  -1  14   4   15.77    1.37
  -1  14   3    0.45    0.48
   1 -14  -3    0.09    0.33
  -1  14   3    0.38    0.43
  -1  14   3    0.23    0.69
  -1  14   2   16.26    1.39
  -1  14   2   14.68    1.32
  -1  14   2   17.01    1.10
  -1  14   2   16.70    1.18
   1 -14  -2   15.90    2.26
  -1  14   1   14.07    1.12
  -1  14   1   13.32    0.87
  -1  14   1   13.37    1.29
   1 -14  -1    9.79    1.77
  -1  14   1   14.36    0.85
  -1  14   1   13.60    1.00
  -1  14   1   14.33    1.34
   1 -14   0    4.90    1.70
  -1  14   0    3.38    0.91
  -1  14   0    2.47    0.79
  -1  14   0    3.80    0.69
  -1  14   0    3.12    0.52
  -1  14   0    3.13    0.49
  -1  14   0    3.37    0.63
   1 -14   1   17.35    2.72
  -1  14  -1   19.47    1.10
  -1  14  -1   16.97    1.11
  -1  14  -1   18.50    1.11
  -1  14  -1   20.83    1.58
  -1  14  -1   19.55    1.31
  -1  14  -1   20.53    1.56
  -1  14  -2    0.20    0.37
  -1  14  -2    0.16    0.35
  -1  14  -2   -0.07    0.43
  -1  14  -2    0.30    0.44
  -1  14  -2   -0.34    0.80
  -1  14  -2    0.01    0.56
  -1  14  -2    0.02    0.67
  -1  14  -3    0.36    0.40
  -1  14  -3    0.36    0.38
  -1  14  -3    0.44    0.40
  -1  14  -3    0.66    0.44
  -1  14  -3   -0.40    0.81
  -1  14  -3   -0.17    0.52
  -1  14  -3    1.09    0.73
  -1  14  -4   12.59    0.90
  -1  14  -4   13.04    0.99
  -1  14  -4   13.92    1.03
  -1  14  -4   12.94    1.00
  -1  14  -4   13.73    1.33
  -1  14  -4   13.34    1.31
  -1  14  -4   12.56    1.24
  -1  14  -4   14.99    1.14
   1 -14   5    0.39    0.50
  -1  14  -5    0.18    0.45
  -1  14  -5   -0.27    0.29
  -1  14  -5    0.15    0.40
  -1  14  -5   -0.49    0.51
   1 -14   5    0.98    1.10
  -1  14  -5   -0.28    0.69
  -1  14  -5    0.07    0.47
  -1  14  -5   -0.04    0.65
  -1  14  -6    9.26    0.90
  -1  14  -6   10.33    0.93
  -1  14  -6    9.72    0.73
  -1  14  -6   10.55    0.96
   1 -14   6    6.20    1.94
  -1  14  -6    9.37    1.19
  -1  14  -6   11.11    0.97
  -1  14  -6   10.47    1.18
  -1  14  -7    5.78    0.73
  -1  14  -7    5.40    0.96
  -1  14  -7    5.96    0.75
  -1  14  -7    5.31    0.75
   1 -14   7    7.33    1.90
  -1  14  -7    5.74    0.77
  -1  14  -8    0.57    0.42
  -1  14  -8    0.33    0.71
  -1  14  -8    0.85    0.55
  -1  14  -8    0.86    0.50
  -1  14  -8    0.47    0.47
   1 -14   8    0.30    0.61
  -1  14  -9    8.20    0.76
   1 -14   9    7.27    1.02
  -1  14  -9    7.81    0.85
  -1  14  -9    8.15    0.82
  -1  14  -9    7.57    0.77
  -1  14  -9    8.47    1.12
  -1  14  -9    8.67    0.82
   1 -14  10    1.47    0.59
  -1  14 -10    2.06    0.52
  -1  14 -10    1.88    0.53
  -1  14 -10    2.74    0.52
  -1  14 -10    1.90    0.49
  -1  14 -11    2.77    0.54
  -1  14 -11    3.04    0.61
   1 -14  11    1.68    0.63
  -1  14 -11    2.71    0.51
  -1  14 -12   13.06    0.97
  -1  14 -12   11.26    0.82
  -1  14 -12   10.97    0.76
   1 -14  12   12.22    1.15
  -1  14 -13   -0.21    0.44
  -1  14 -13   -0.24    0.38
  -1  14 -13    0.26    0.29
   1 -14  13   -0.21    0.47
  -1  14 -14    6.86    0.66
  -1  14 -14    7.14    0.58
  -1  14 -14    5.69    0.46
   1 -14  14    6.28    0.74
  -1  14 -15    3.71    0.50
  -1  14 -15    2.33    0.34
  -1  14 -16    1.32    0.32
   1 -14  16    0.58    0.39
  -1  13  13    0.55    0.38
  -1  13  12    8.28    0.77
  -1  13  12    7.35    0.60
   1 -13 -11    2.73    0.39
  -1  13  11    1.42    0.60
  -1  13  11    1.22    0.45
  -1  13  10    9.79    0.88
  -1  13  10   11.41    1.06
   1 -13 -10    8.80    0.65
  -1  13  10   10.41    0.65
  -1  13   9   14.59    1.12
  -1  13   9   16.83    1.34
  -1  13   9   17.65    0.93
   1 -13  -9   16.71    1.03
   1 -13  -8    1.58    0.46
  -1  13   8    2.26    0.80
  -1  13   8    1.15    0.60
  -1  13   8    2.45    0.46
  -1  13   8    1.91    0.42
   1 -13  -7    7.89    0.79
  -1  13   7    9.46    1.18
  -1  13   7    8.95    1.03
  -1  13   7   10.08    0.79
  -1  13   7   10.09    0.87
   1 -13  -6    6.56    0.75
  -1  13   6    7.91    1.11
  -1  13   6    6.68    0.98
  -1  13   6    6.56    0.71
  -1  13   6    6.22    0.78
  -1  13   5   21.86    1.31
   1 -13  -5   19.15    1.20
  -1  13   5   21.53    1.61
  -1  13   5   20.07    1.50
   1 -13  -5   17.20    2.25
  -1  13   5   20.77    1.17
  -1  13   4   23.45    1.40
   1 -13  -4   20.26    1.22
  -1  13   4   24.00    1.72
  -1  13   4   22.45    1.61
   1 -13  -4   19.61    2.19
  -1  13   4   24.96    1.30
   1 -13  -3    0.67    0.41
  -1  13   3    0.48    0.42
  -1  13   3    0.13    0.68
  -1  13   3    1.00    0.54
  -1  13   3   -0.41    0.56
  -1  13   3   -0.17    0.70
  -1  13   2   21.16    1.38
  -1  13   2   20.19    1.23
   1 -13  -2   21.20    1.18
  -1  13   2   22.08    1.62
   1 -13  -2   17.89    2.45
  -1  13   2   21.46    1.64
  -1  13   2   22.21    1.29
  -1  13   1    5.72    0.62
  -1  13   1    6.20    0.77
  -1  13   1    5.81    0.64
  -1  13   1    5.60    1.00
   1 -13  -1    5.93    1.44
  -1  13   1    3.86    0.88
  -1  13   1    5.94    0.83
  -1  13   1    6.15    0.78
  -1  13   0    1.13    0.41
  -1  13   0    1.28    0.50
  -1  13   0    1.04    0.52
  -1  13   0    0.78    0.54
  -1  13   0    1.03    0.46
  -1  13   0   -0.14    0.72
  -1  13   0    0.83    0.61
   1 -13   0    0.32    0.64
   1 -13   1   10.81    1.87
   1 -13   1    5.86    1.69
  -1  13  -1    8.99    0.94
  -1  13  -1    9.12    0.84
  -1  13  -1    8.89    1.10
  -1  13  -1    7.68    1.09
  -1  13  -1    9.13    0.86
  -1  13  -1    8.74    0.84
  -1  13  -1    9.75    0.90
   1 -13   2    5.04    1.67
  -1  13  -2    4.53    0.71
  -1  13  -2    5.42    0.69
  -1  13  -2    4.99    0.93
  -1  13  -2    4.96    0.94
  -1  13  -2    6.10    0.73
  -1  13  -2    4.89    0.67
  -1  13  -2    5.85    0.73
   1 -13   3    8.84    1.98
  -1  13  -3   12.30    1.07
  -1  13  -3   13.32    1.03
  -1  13  -3   13.75    1.33
  -1  13  -3   11.83    1.27
  -1  13  -3   13.58    1.05
  -1  13  -3   12.71    1.02
  -1  13  -3   11.69    0.93
   1 -13   4    7.20    1.70
  -1  13  -4    5.90    0.68
  -1  13  -4    7.35    0.83
  -1  13  -4    7.94    0.86
  -1  13  -4    6.54    0.78
  -1  13  -4    7.24    1.06
  -1  13  -4    7.39    0.87
  -1  13  -4    6.08    0.99
  -1  13  -5   -0.06    0.32
  -1  13  -5    0.03    0.45
  -1  13  -5   -0.32    0.52
  -1  13  -5    0.07    0.45
  -1  13  -5    0.05    0.69
  -1  13  -5    0.00    0.71
  -1  13  -5   -0.18    0.61
  -1  13  -5    0.06    0.52
   1 -13   6   14.95    1.26
  -1  13  -6   15.93    1.16
  -1  13  -6   16.80    1.19
  -1  13  -6   14.95    0.92
  -1  13  -6   17.07    1.23
  -1  13  -6   15.59    1.38
  -1  13  -6   16.33    1.17
  -1  13  -6   15.44    1.45
  -1  13  -6   15.82    1.13
  -1  13  -7    6.10    0.77
  -1  13  -7    6.06    0.75
  -1  13  -7    5.71    0.81
  -1  13  -7    5.82    0.94
  -1  13  -7    6.13    0.78
  -1  13  -7    5.23    0.73
  -1  13  -7    6.52    1.10
  -1  13  -8    2.75    0.62
  -1  13  -8    1.86    0.61
  -1  13  -8    2.97    0.62
  -1  13  -8    2.64    0.60
   1 -13   8    4.55    2.13
  -1  13  -8    2.45    0.64
  -1  13  -8    3.34    0.91
   1 -13   9   18.35    3.35
  -1  13  -9   16.02    1.10
  -1  13  -9   14.84    1.19
  -1  13  -9   15.16    1.06
   1 -13   9   14.74    1.49
  -1  13  -9   16.14    1.13
  -1  13  -9   15.56    1.48
  -1  13  -9   16.43    1.19
   1 -13  10    2.21    1.45
  -1  13 -10    2.19    0.54
  -1  13 -10    2.04    0.67
  -1  13 -10    1.96    0.56
  -1  13 -10    1.54    0.50
  -1  13 -10    0.92    0.55
  -1  13 -10    3.17    0.97
   1 -13  10    1.65    0.74
  -1  13 -11   10.26    0.84
  -1  13 -11    9.38    0.99
  -1  13 -11    9.05    0.91
   1 -13  11    9.55    2.47
  -1  13 -11    8.82    0.80
   1 -13  11    6.54    1.00
  -1  13 -12    9.12    0.96
   1 -13  12    7.79    1.05
  -1  13 -12    7.08    0.71
  -1  13 -12    7.18    0.83
  -1  13 -13    0.53    0.52
   1 -13  13   -0.39    0.55
  -1  13 -13   -0.07    0.33
  -1  13 -13    1.02    0.50
   1 -13  13   -0.18    0.61
  -1  13 -14   11.25    0.92
   1 -13  14    9.58    1.03
  -1  13 -14   10.60    0.67
  -1  13 -14   11.01    0.88
   1 -13  15    1.63    0.60
  -1  13 -15    1.15    0.43
  -1  13 -15    1.84    0.49
  -1  13 -16    1.30    0.40
  -1  13 -16    1.26    0.39
  -1  13 -17    4.88    0.47
  -1  13 -17    3.87    0.44
   1 -13  17    4.85    0.67
  -1  12  15    8.57    0.59
   1 -12 -14    2.09    0.32
  -1  12  14    2.03    0.50
  -1  12  14    2.63    0.39
  -1  12  13    2.76    0.49
   1 -12 -13    3.87    0.45
  -1  12  13    3.36    0.65
   1 -12 -13    3.37    0.46
  -1  12  12   10.43    0.89
  -1  12  12   10.85    0.87
   1 -12 -12   10.25    0.74
   1 -12 -12   11.11    0.77
  -1  12  11    0.02    0.50
  -1  12  11    0.18    0.44
   1 -12 -11    0.33    0.37
  -1  12  11    0.62    0.68
   1 -12 -11   -0.22    0.35
  -1  12  11   -0.26    0.22
  -1  12  10   11.16    1.17
   1 -12 -10    9.54    0.78
  -1  12  10    9.95    0.96
  -1  12  10    9.15    1.01
  -1  12   9   11.61    1.15
  -1  12   9   11.05    0.99
   1 -12  -9    8.22    1.55
  -1  12   9   10.95    1.22
  -1  12   9   11.41    0.78
  -1  12   8    1.82    0.74
  -1  12   8    2.36    0.59
   1 -12  -8    1.15    0.94
   1 -12  -8    2.09    0.88
  -1  12   8    0.97    0.74
  -1  12   8    2.20    0.47
  -1  12   7   19.73    1.10
  -1  12   7   20.69    1.56
  -1  12   7   20.51    1.30
   1 -12  -7   20.66    2.63
   1 -12  -7   18.48    2.36
  -1  12   7   22.50    1.67
  -1  12   7   22.25    1.17
  -1  12   6    3.38    0.59
  -1  12   6    5.35    0.76
  -1  12   6    4.05    0.85
   1 -12  -6    3.57    1.22
   1 -12  -6    6.71    1.29
  -1  12   6    4.12    1.00
  -1  12   6    4.39    0.64
  -1  12   5   10.69    1.21
  -1  12   5   11.52    0.94
  -1  12   5   11.47    1.28
   1 -12  -5    9.04    1.73
  -1  12   5   11.20    0.94
  -1  12   4   17.73    1.49
  -1  12   4   19.27    1.21
  -1  12   4   20.73    1.62
   1 -12  -4   15.80    2.11
  -1  12   4   20.45    1.22
  -1  12   3    1.93    0.76
  -1  12   3    1.34    0.46
  -1  12   3    1.45    0.78
  -1  12   3    1.89    0.49
   1 -12  -3   -0.36    0.91
   1 -12  -3    1.77    0.77
   1 -12  -2   20.40    2.56
   1 -12  -2   17.36    2.21
  -1  12   2   18.08    1.18
  -1  12   2   18.04    1.46
  -1  12   2   19.80    1.56
  -1  12   2   19.90    1.08
  -1  12   2   19.36    1.22
   1 -12  -1    5.44    1.29
  -1  12   1    6.91    0.80
  -1  12   1    6.08    0.66
  -1  12   1    6.71    0.99
  -1  12   1    6.50    1.02
  -1  12   1    6.23    0.75
  -1  12   1    6.57    0.69
   1 -12   0    5.46    1.56
   1 -12   0    6.39    1.28
  -1  12   0    4.20    0.65
  -1  12   0    3.90    0.70
  -1  12   0    4.30    0.87
  -1  12   0    4.25    0.61
  -1  12   0    4.10    0.79
  -1  12   0    4.70    0.68
  -1  12   0    4.03    0.63
  -1  12  -1   21.58    1.25
  -1  12  -1   20.76    1.28
  -1  12  -1   22.10    1.26
  -1  12  -1   21.11    1.35
  -1  12  -1   20.77    1.26
  -1  12  -1   22.37    1.60
  -1  12  -1   20.16    1.17
  -1  12  -1   21.13    1.24
  -1  12  -1   22.03    1.61
   1 -12   1   23.40    2.66
   1 -12   2    2.68    1.06
   1 -12   2    3.72    1.55
   1 -12   2    3.22    1.63
  -1  12  -2    2.02    0.57
  -1  12  -2    2.46    0.61
  -1  12  -2    2.78    0.77
  -1  12  -2    2.59    0.81
  -1  12  -2    2.86    0.60
  -1  12  -2    2.59    0.55
  -1  12  -2    2.33    0.57
  -1  12  -2    2.55    0.51
  -1  12  -2    1.72    0.50
   1 -12   3    5.98    1.75
   1 -12   3    8.04    2.15
  -1  12  -3    8.06    0.83
  -1  12  -3    7.21    0.84
  -1  12  -3    8.38    1.06
  -1  12  -3    6.79    1.00
  -1  12  -3    8.01    0.87
  -1  12  -3    8.00    0.82
  -1  12  -3    8.19    0.87
  -1  12  -3    7.48    0.77
   1 -12   4   31.78    4.09
   1 -12   4   30.54    3.47
  -1  12  -4   34.03    1.65
  -1  12  -4   37.20    2.03
  -1  12  -4   37.28    2.05
  -1  12  -4   34.34    1.65
  -1  12  -4   36.36    1.66
  -1  12  -4   33.71    1.49
  -1  12  -4   35.44    1.64
   1 -12   5   -0.60    1.41
  -1  12  -5    1.28    0.44
  -1  12  -5    1.12    0.47
  -1  12  -5    1.48    0.53
  -1  12  -5    1.39    0.35
  -1  12  -5    0.45    0.65
  -1  12  -5    0.66    0.50
  -1  12  -5    0.82    0.66
  -1  12  -5    1.22    0.51
  -1  12  -5    1.43    0.67
  -1  12  -5    1.10    0.50
  -1  12  -6   23.89    1.71
  -1  12  -6   24.77    1.78
  -1  12  -6   24.56    1.43
   1 -12   6   29.07    3.36
   1 -12   6   26.09    3.79
  -1  12  -6   27.03    1.30
  -1  12  -6   23.99    1.38
  -1  12  -6   25.32    1.72
   1 -12   6   25.27    1.64
  -1  12  -6   27.16    1.51
  -1  12  -6   23.01    1.15
  -1  12  -6   25.68    1.42
  -1  12  -6   27.29    1.50
  -1  12  -7   19.99    1.33
  -1  12  -7   21.59    1.72
   1 -12   7   19.93    3.44
   1 -12   7   21.01    3.52
  -1  12  -7   18.46    1.21
  -1  12  -7   19.95    1.17
  -1  12  -7   20.88    1.30
  -1  12  -7   19.80    1.28
   1 -12   7   20.30    1.47
  -1  12  -7   20.81    1.60
  -1  12  -7   20.78    1.36
   1 -12   8    7.02    0.99
  -1  12  -8    7.76    0.85
  -1  12  -8    7.21    0.76
  -1  12  -8    7.30    1.12
  -1  12  -8    7.26    0.90
  -1  12  -8    7.45    0.84
   1 -12   8    7.39    2.14
  -1  12  -8    6.93    0.82
  -1  12  -8    7.43    0.91
  -1  12  -9   19.26    1.21
  -1  12  -9   21.50    1.24
  -1  12  -9   19.03    1.21
  -1  12  -9   19.92    1.35
  -1  12  -9   20.52    1.67
   1 -12   9   20.24    3.59
  -1  12  -9   19.51    1.25
  -1  12  -9   18.72    1.33
   1 -12  10    3.94    0.99
  -1  12 -10    3.86    0.60
  -1  12 -10    3.34    0.60
  -1  12 -10    3.53    0.60
  -1  12 -10    3.84    1.01
   1 -12  10    6.07    2.05
   1 -12  10    4.86    0.81
  -1  12 -10    3.89    0.70
  -1  12 -10    4.00    0.66
  -1  12 -10    2.60    0.70
   1 -12  11   15.80    1.53
   1 -12  11   13.17    2.81
   1 -12  11   18.85    3.29
  -1  12 -11   19.77    1.21
  -1  12 -11   18.04    1.13
  -1  12 -11   18.44    1.31
   1 -12  11   15.82    1.32
  -1  12 -11   18.14    1.14
  -1  12 -11   19.01    1.33
   1 -12  12    7.03    1.12
  -1  12 -12    7.12    0.78
  -1  12 -12    7.23    0.72
  -1  12 -12    5.52    0.64
  -1  12 -12    7.05    0.73
  -1  12 -12    5.82    0.83
   1 -12  12    6.46    2.05
  -1  12 -12    7.19    0.91
   1 -12  13    2.39    1.45
  -1  12 -13    0.15    0.44
  -1  12 -13    0.29    0.39
   1 -12  13    0.35    0.58
  -1  12 -13    0.03    0.56
  -1  12 -13    0.60    0.35
   1 -12  13    0.39    0.71
  -1  12 -13    0.02    0.57
   1 -12  14    9.77    1.20
  -1  12 -14    9.84    0.78
   1 -12  14   11.19    1.20
  -1  12 -14   11.28    1.01
  -1  12 -14    9.53    0.69
   1 -12  14    9.98    1.03
  -1  12 -14   10.14    0.95
   1 -12  15    1.46    0.52
  -1  12 -15    1.07    0.55
   1 -12  15    2.20    0.72
  -1  12 -15    1.40    0.51
  -1  12 -16    1.83    0.51
  -1  12 -16    2.77    0.55
   1 -12  16    2.48    0.68
  -1  12 -17    9.21    0.69
   1 -12  17    8.83    0.84
  -1  12 -17    9.14    0.76
  -1  12 -18    0.03    0.24
  -1  12 -18   -0.74    0.38
   1 -12  18    0.05    0.48
   1 -12  19    6.62    0.61
  -1  11  16    0.38    0.33
   1 -11 -16   -0.02    0.24
  -1  11  15    8.11    0.69
  -1  11  15    6.88    0.61
   1 -11 -15    7.41    0.59
  -1  11  15    8.54    0.78
   1 -11 -15    7.35    0.59
  -1  11  14    2.48    0.56
   1 -11 -14    3.61    0.52
  -1  11  14    2.78    0.67
   1 -11 -14    2.36    0.44
  -1  11  13    2.87    0.67
   1 -11 -13    2.46    0.46
   1 -11 -13    1.86    0.40
   1 -11 -13    2.45    0.50
  -1  11  13    2.84    0.74
  -1  11  12   17.10    1.36
  -1  11  12   17.08    1.25
   1 -11 -12   14.93    0.96
  -1  11  12   14.04    1.08
  -1  11  11    0.74    0.56
   1 -11 -11    0.35    0.88
  -1  11  11    0.66    0.71
  -1  11  11    0.66    0.55
   1 -11 -11    1.37    0.43
   1 -11 -10   17.34    2.37
  -1  11  10   16.86    1.11
  -1  11  10   17.14    0.91
  -1  11  10   17.07    1.28
   1 -11 -10   12.54    1.98
  -1  11  10   18.04    1.50
  -1  11  10   16.74    1.31
   1 -11 -10   15.13    0.99
   1 -11  -9    6.56    1.62
  -1  11   9    8.25    0.70
  -1  11   9    9.19    1.02
   1 -11  -9    6.83    1.66
  -1  11   9    8.96    1.05
  -1  11   9    7.38    0.83
  -1  11   9    8.25    0.71
  -1  11   9    8.15    1.16
  -1  11   8    0.12    0.32
  -1  11   8    0.58    0.53
   1 -11  -8   -0.41    1.02
  -1  11   8    0.53    0.63
  -1  11   8   -0.30    0.55
  -1  11   8    0.32    0.34
  -1  11   8    0.26    0.33
  -1  11   8    0.24    0.71
   1 -11  -7   35.98    3.25
  -1  11   7   35.14    1.48
  -1  11   7   35.82    1.78
   1 -11  -7   37.90    3.49
  -1  11   7   36.56    1.94
  -1  11   7   35.84    1.50
  -1  11   7   35.60    1.72
  -1  11   7   36.32    2.09
  -1  11   7   35.74    1.53
   1 -11  -6    3.73    1.19
   1 -11  -6    6.01    1.49
   1 -11  -6    5.63    1.52
  -1  11   6    4.24    0.61
  -1  11   6    5.28    0.79
  -1  11   6    4.88    0.88
  -1  11   6    4.19    0.89
  -1  11   6    3.91    0.75
  -1  11   6    4.73    0.67
   1 -11  -5    4.85    1.19
   1 -11  -5    5.03    1.43
   1 -11  -5    5.74    1.37
  -1  11   5    4.47    0.64
  -1  11   5    5.43    0.78
  -1  11   5    4.24    0.80
  -1  11   5    4.33    0.77
  -1  11   5    4.23    0.61
  -1  11   5    4.42    0.96
  -1  11   5    2.10    0.98
   1 -11  -4   14.16    1.88
   1 -11  -4   15.67    2.33
   1 -11  -4   13.52    2.00
  -1  11   4   15.45    1.08
  -1  11   4   17.43    1.46
  -1  11   4   15.09    1.20
  -1  11   4   17.10    1.11
  -1  11   4   14.39    2.39
  -1  11   4   16.08    1.31
  -1  11   3    2.11    0.55
  -1  11   3    1.92    0.65
  -1  11   3    2.42    0.68
  -1  11   3    1.85    0.59
  -1  11   3    2.23    0.49
  -1  11   3    2.31    0.92
   1 -11  -3    1.32    0.92
   1 -11  -3    2.72    1.06
   1 -11  -2    8.74    1.56
   1 -11  -2    9.81    1.72
  -1  11   2   10.31    0.89
  -1  11   2   10.60    1.18
  -1  11   2    9.61    1.15
  -1  11   2   10.38    0.89
  -1  11   2    9.95    0.94
  -1  11   2   12.63    2.26
  -1  11   2   10.54    0.81
  -1  11   1   40.83    1.56
   1 -11  -1   43.36    4.36
   1 -11  -1   41.36    3.35
   1 -11  -1   41.88    3.09
  -1  11   1   39.66    1.64
  -1  11   1   46.28    2.17
  -1  11   1   40.52    1.78
  -1  11   1   44.78    2.19
  -1  11   1   37.85    1.69
  -1  11   1   41.98    1.71
  -1  11   1   39.10    1.54
  -1  11   1   42.99    3.98
  -1  11   0    4.86    0.64
  -1  11   0    5.41    0.66
   1 -11   0    3.26    1.51
   1 -11   0    3.48    0.98
  -1  11   0    4.46    0.66
  -1  11   0    5.49    0.86
  -1  11   0    4.29    0.82
  -1  11   0    4.12    0.61
  -1  11   0    5.04    0.64
  -1  11   0    5.30    0.69
  -1  11   0    4.50    1.42
  -1  11  -1   26.49    1.68
  -1  11  -1   25.67    1.32
   1 -11   1   24.57    2.44
  -1  11  -1   25.64    1.35
  -1  11  -1   26.60    1.38
  -1  11  -1   27.53    1.39
   1 -11   1   25.23    3.26
  -1  11  -1   25.82    1.62
  -1  11  -1   25.39    1.41
  -1  11  -1   25.35    1.31
  -1  11  -1   28.54    1.36
  -1  11  -2   10.38    0.87
   1 -11   2    9.84    1.65
   1 -11   2    7.72    1.26
  -1  11  -2    9.16    0.85
  -1  11  -2    8.17    0.79
  -1  11  -2    8.75    0.79
  -1  11  -2    9.96    0.89
   1 -11   2   10.43    2.36
  -1  11  -2   11.10    1.14
  -1  11  -2    8.85    1.04
  -1  11  -2    6.91    1.76
  -1  11  -2    8.86    0.81
  -1  11  -2    9.00    0.85
   1 -11   3   15.90    2.52
   1 -11   3   17.75    3.03
  -1  11  -3   15.44    2.35
  -1  11  -3   17.04    1.16
  -1  11  -3   15.24    1.01
  -1  11  -3   16.34    1.35
  -1  11  -3   15.13    1.06
  -1  11  -3   16.04    1.10
  -1  11  -3   16.92    1.38
  -1  11  -3   16.67    1.04
  -1  11  -3   16.90    1.12
   1 -11   4   53.06    4.45
   1 -11   4   62.93    5.37
  -1  11  -4   59.54    1.79
  -1  11  -4   62.51    4.58
  -1  11  -4   56.82    2.02
  -1  11  -4   53.77    1.83
  -1  11  -4   61.57    2.46
  -1  11  -4   58.77    2.04
  -1  11  -4   59.98    2.08
  -1  11  -4   55.71    2.05
  -1  11  -4   63.54    2.54
  -1  11  -4   55.05    1.83
  -1  11  -4   59.22    2.08
   1 -11   5    1.94    0.94
   1 -11   5    4.40    1.63
  -1  11  -5    3.25    0.49
  -1  11  -5    3.61    0.61
  -1  11  -5    4.03    0.82
  -1  11  -5    2.72    0.64
  -1  11  -5    2.98    0.57
  -1  11  -5    3.96    0.69
  -1  11  -5    3.65    0.62
  -1  11  -5    2.55    0.48
  -1  11  -5    3.95    0.76
   1 -11   6   32.85    3.51
   1 -11   6   31.89    4.03
  -1  11  -6   36.02    1.62
  -1  11  -6   35.05    3.50
  -1  11  -6   34.93    1.49
  -1  11  -6   33.11    1.58
  -1  11  -6   34.17    1.91
  -1  11  -6   35.45    1.68
  -1  11  -6   34.25    1.94
  -1  11  -6   32.65    1.65
  -1  11  -6   36.47    2.04
  -1  11  -6   34.84    1.63
  -1  11  -7   15.17    1.41
  -1  11  -7   14.87    1.19
   1 -11   7   16.13    2.70
   1 -11   7   11.98    2.79
   1 -11   7   17.91    3.12
  -1  11  -7   13.55    1.06
  -1  11  -7   11.98    2.13
  -1  11  -7   13.08    0.97
  -1  11  -7   14.15    1.07
  -1  11  -7   14.84    1.11
   1 -11   7   15.96    1.29
  -1  11  -7   15.69    1.34
  -1  11  -7   13.88    1.12
  -1  11  -8   10.54    1.00
  -1  11  -8   10.46    0.90
  -1  11  -8    9.56    0.89
  -1  11  -8   10.01    0.90
  -1  11  -8   10.45    1.05
  -1  11  -8   10.73    1.23
   1 -11   8   12.01    2.75
   1 -11   8    9.04    1.03
  -1  11  -8   10.78    0.97
  -1  11  -8   10.93    1.22
   1 -11   9   24.23    1.57
  -1  11  -9   25.18    1.37
  -1  11  -9   26.48    1.41
  -1  11  -9   26.73    1.40
  -1  11  -9   25.14    1.83
  -1  11  -9   26.75    1.58
   1 -11   9   31.46    4.31
  -1  11  -9   27.27    1.45
  -1  11  -9   25.84    1.51
   1 -11  10    0.47    0.69
   1 -11  10    2.31    1.79
  -1  11 -10    0.94    0.49
  -1  11 -10    0.36    0.40
  -1  11 -10    0.83    0.39
  -1  11 -10    0.57    0.79
   1 -11  10    0.95    0.57
  -1  11 -10    0.63    0.53
  -1  11 -10    0.29    0.37
  -1  11 -10    0.46    0.52
   1 -11  11   11.31    1.37
   1 -11  11   12.12    2.97
  -1  11 -11   13.04    1.02
  -1  11 -11   10.32    0.89
  -1  11 -11   12.18    1.15
  -1  11 -11   10.89    0.92
   1 -11  11   12.10    1.21
  -1  11 -11   12.37    1.12
  -1  11 -11   12.11    0.95
   1 -11  12   13.57    1.48
   1 -11  12   13.19    2.84
  -1  11 -12   16.11    1.13
  -1  11 -12   13.70    0.98
  -1  11 -12   15.69    1.23
   1 -11  12   16.55    1.36
  -1  11 -12   16.25    1.11
  -1  11 -12   14.47    1.22
  -1  11 -12   15.53    1.03
  -1  11 -13    2.92    0.61
  -1  11 -13    2.85    0.69
   1 -11  13    3.47    1.01
   1 -11  13    2.54    0.82
  -1  11 -13    1.49    0.49
  -1  11 -13    2.49    0.71
  -1  11 -13    2.63    0.46
   1 -11  14   19.91    3.43
   1 -11  14   17.46    1.46
  -1  11 -14   18.47    1.27
   1 -11  14   17.64    1.59
  -1  11 -14   15.79    1.08
   1 -11  14   15.44    1.47
  -1  11 -14   15.98    1.28
  -1  11 -14   17.41    1.12
  -1  11 -15    3.28    0.72
   1 -11  15    3.29    0.79
  -1  11 -15    3.58    0.66
   1 -11  15    3.31    0.89
  -1  11 -15    2.41    0.55
   1 -11  16    6.59    0.85
  -1  11 -16    7.66    0.75
  -1  11 -16    7.68    0.90
   1 -11  16    8.32    1.09
  -1  11 -16    6.85    0.76
  -1  11 -17   13.74    0.91
  -1  11 -17   14.88    0.95
   1 -11  17   15.80    1.09
   1 -11  17   16.86    1.29
  -1  11 -17   16.08    1.09
  -1  11 -18    0.39    0.44
  -1  11 -18    0.15    0.30
   1 -11  18    0.63    0.65
  -1  11 -19    8.00    0.48
  -1  11 -19   10.56    0.73
   1 -11  19   10.05    0.91
   1 -11  20    8.72    0.67
   1 -10 -17    8.19    0.58
  -1  10  17    7.34    0.62
  -1  10  17    7.55    0.51
  -1  10  17    7.36    0.63
   1 -10 -16    0.01    0.33
  -1  10  16   -0.03    0.48
  -1  10  16    0.20    0.44
   1 -10 -16   -0.04    0.30
  -1  10  15   13.85    1.12
  -1  10  15   13.35    1.21
  -1  10  15   13.08    1.02
   1 -10 -15   14.53    0.91
  -1  10  14    5.50    1.01
   1 -10 -14    5.50    0.64
  -1  10  14    6.23    0.95
  -1  10  14    5.86    0.82
  -1  10  14    4.49    0.65
  -1  10  13    3.89    0.97
  -1  10  13    4.65    0.81
  -1  10  13    4.64    0.86
   1 -10 -13    4.14    0.60
  -1  10  13    3.02    0.65
   1 -10 -13    2.49    1.03
   1 -10 -12    9.17    1.76
  -1  10  12    6.60    1.19
  -1  10  12    6.41    0.93
  -1  10  12    6.88    1.04
   1 -10 -12    5.88    0.71
  -1  10  12    7.17    0.88
   1 -10 -12    9.62    1.91
   1 -10 -11    4.45    1.22
  -1  10  11    6.96    0.79
  -1  10  11    6.63    1.05
   1 -10 -11    6.67    0.75
  -1  10  11    6.39    0.92
  -1  10  11    7.72    1.23
  -1  10  11    6.29    0.87
   1 -10 -10   20.91    2.67
   1 -10 -10   17.07    2.34
  -1  10  10   22.23    1.32
  -1  10  10   21.94    1.29
  -1  10  10   21.90    1.68
   1 -10 -10   20.68    1.25
  -1  10  10   23.07    1.54
  -1  10  10   20.26    1.82
  -1  10  10   21.93    1.50
   1 -10  -9    7.27    1.62
   1 -10  -9    6.36    1.62
  -1  10   9    5.97    0.62
  -1  10   9    6.27    0.80
  -1  10   9    6.15    0.74
  -1  10   9    7.31    1.10
   1 -10  -9    5.63    0.70
  -1  10   9    6.73    0.91
  -1  10   9    5.63    1.07
  -1  10   9    6.98    0.98
  -1  10   8    3.56    0.91
   1 -10  -8    3.62    0.57
   1 -10  -8    3.84    1.25
   1 -10  -8    5.88    1.52
   1 -10  -8    1.33    1.01
  -1  10   8    4.35    0.57
  -1  10   8    4.43    0.91
  -1  10   8    3.48    0.59
  -1  10   8    3.61    0.74
  -1  10   8    3.04    0.50
  -1  10   8    2.81    0.63
  -1  10   8    4.10    0.80
  -1  10   7   24.75    3.28
  -1  10   7   24.01    1.90
   1 -10  -7   22.24    1.23
   1 -10  -7   25.87    2.85
   1 -10  -7   21.68    2.68
   1 -10  -7   25.42    2.96
  -1  10   7   23.31    1.49
  -1  10   7   23.29    1.30
  -1  10   7   22.42    1.64
  -1  10   7   20.93    1.37
  -1  10   7   23.28    1.20
  -1  10   7   24.38    1.58
  -1  10   7   21.23    1.16
  -1  10   6    3.99    0.76
   1 -10  -6    5.33    1.38
   1 -10  -6    3.32    1.21
   1 -10  -6    3.96    1.27
  -1  10   6    4.82    0.77
  -1  10   6    3.76    0.59
  -1  10   6    3.55    0.80
  -1  10   6    3.61    0.59
  -1  10   6    7.45    1.93
  -1  10   6    4.21    0.95
  -1  10   6    5.51    0.81
  -1  10   6    4.68    0.63
   1 -10  -5    2.35    1.06
   1 -10  -5    1.01    0.92
   1 -10  -5    0.14    0.90
  -1  10   5    1.38    0.46
  -1  10   5    0.95    0.64
  -1  10   5    1.41    0.39
  -1  10   5    1.44    0.42
  -1  10   5    1.22    0.51
  -1  10   5    3.51    1.50
  -1  10   5    1.92    0.56
   1 -10  -4   10.60    1.84
   1 -10  -4    9.35    1.77
  -1  10   4   11.24    0.89
  -1  10   4   11.72    1.17
   1 -10  -4   10.00    1.69
  -1  10   4   11.05    0.98
  -1  10   4   12.03    0.90
  -1  10   4   12.60    2.09
  -1  10   4   10.26    1.01
  -1  10   3    0.97    0.53
   1 -10  -3    1.84    0.82
   1 -10  -3    0.38    0.86
  -1  10   3    1.13    0.40
  -1  10   3    1.16    0.57
  -1  10   3    1.29    0.43
  -1  10   3    0.87    0.56
   1 -10  -3    1.61    0.84
   1 -10  -3   -0.18    1.16
  -1  10   3    1.07    0.37
  -1  10   3    1.33    0.99
  -1  10   2   26.13    1.31
  -1  10   2   25.91    1.60
  -1  10   2   25.76    2.98
  -1  10   2   23.33    1.41
   1 -10  -2   23.38    2.55
   1 -10  -2   25.83    2.52
   1 -10  -2   22.66    3.00
   1 -10  -1   35.26    2.95
   1 -10  -1   31.68    2.60
  -1  10   1   35.41    3.36
   1 -10  -1   39.63    3.90
   1 -10   0   -0.38    0.79
   1 -10   0    0.12    0.69
  -1  10   0    0.79    0.96
   1 -10   0    0.41    0.87
  -1  10  -1   49.35    3.93
   1 -10   1   45.97    3.15
  -1  10  -1   44.84    3.74
   1 -10   1   42.56    3.93
   1 -10   2   17.28    2.49
   1 -10   2   20.41    2.01
  -1  10  -2   17.28    2.27
  -1  10  -3   19.88    2.48
   1 -10   3   19.82    2.10
  -1  10  -3   22.24    2.37
   1 -10   3   18.28    2.54
   1 -10   3   20.42    3.01
   1 -10   3   18.42    2.54
  -1  10  -4   42.83    3.67
   1 -10   4   44.99    4.41
   1 -10   4   42.49    3.77
   1 -10   5    1.04    0.88
   1 -10   5    1.56    1.14
  -1  10  -5    1.83    0.48
  -1  10  -5    1.39    0.42
  -1  10  -5    2.12    0.66
   1 -10   6   35.49    3.40
   1 -10   6   46.06    4.50
  -1  10  -6   40.42    1.58
  -1  10  -6   34.49    3.32
  -1  10  -6   39.65    1.63
  -1  10  -6   41.75    1.75
  -1  10  -6   39.25    1.91
  -1  10  -6   38.98    1.68
  -1  10  -6   40.63    1.98
  -1  10  -6   39.37    2.02
  -1  10  -6   40.87    1.66
  -1  10  -6   41.13    1.71
  -1  10  -7   11.72    0.95
   1 -10   7   13.70    2.30
   1 -10   7   13.61    2.68
  -1  10  -7   12.38    0.95
  -1  10  -7   13.27    1.19
  -1  10  -7   12.96    1.00
   1 -10   7   13.65    1.14
  -1  10  -7   12.90    1.09
  -1  10  -7   11.87    1.17
  -1  10  -7   11.33    1.00
  -1  10  -7   12.69    2.30
  -1  10  -7   11.74    0.94
  -1  10  -7   11.59    0.90
  -1  10  -8   12.57    1.03
  -1  10  -8   14.38    1.35
   1 -10   8   14.59    3.00
  -1  10  -8   15.42    1.05
  -1  10  -8   13.17    1.00
  -1  10  -8   10.44    2.18
  -1  10  -8   13.11    0.97
   1 -10   8   13.16    1.15
  -1  10  -8   14.23    1.25
  -1  10  -8   14.09    1.05
   1 -10   9   36.08    1.86
   1 -10   9   37.61    4.61
  -1  10  -9   32.13    3.49
  -1  10  -9   35.86    1.62
  -1  10  -9   31.70    1.50
  -1  10  -9   34.68    1.53
  -1  10  -9   35.08    2.02
  -1  10  -9   35.06    1.49
  -1  10  -9   32.90    1.68
  -1  10  -9   33.14    1.55
   1 -10  10    0.79    0.71
   1 -10  10    1.28    0.55
   1 -10  10    2.43    2.01
  -1  10 -10    1.12    1.60
  -1  10 -10    2.00    0.50
  -1  10 -10    2.47    0.55
  -1  10 -10    1.74    0.47
  -1  10 -10    1.93    0.87
  -1  10 -10    1.98    0.50
   1 -10  10    2.03    0.65
  -1  10 -10    1.14    0.51
  -1  10 -10    1.68    0.47
   1 -10  11   14.56    3.03
  -1  10 -11   16.25    1.14
  -1  10 -11   14.45    1.02
  -1  10 -11   14.24    1.06
   1 -10  11   13.97    1.54
   1 -10  11   13.66    1.30
  -1  10 -11   13.31    1.15
  -1  10 -11   14.60    1.02
   1 -10  12   24.17    3.91
   1 -10  12   18.04    3.34
  -1  10 -12   21.28    1.30
  -1  10 -12   19.65    1.14
  -1  10 -12   22.89    1.35
   1 -10  12   19.18    1.72
   1 -10  12   23.14    1.63
  -1  10 -12   21.20    1.41
  -1  10 -12   19.91    1.15
  -1  10 -13    0.16    0.44
  -1  10 -13    0.15    0.29
   1 -10  13   -0.44    0.57
   1 -10  13   -0.56    0.78
  -1  10 -13    0.64    0.33
  -1  10 -13    0.08    0.43
   1 -10  13    0.72    0.74
  -1  10 -13    0.35    0.57
   1 -10  14   29.27    2.06
   1 -10  14   31.37    1.81
  -1  10 -14   28.27    1.45
   1 -10  14   29.16    2.02
   1 -10  14   28.18    1.89
  -1  10 -14   28.36    1.49
  -1  10 -14   29.00    1.59
   1 -10  14   36.05    4.52
  -1  10 -15    7.86    0.87
   1 -10  15    5.83    2.16
   1 -10  15    8.62    1.07
  -1  10 -15    7.29    0.77
  -1  10 -15    8.08    0.89
   1 -10  15    8.62    1.25
   1 -10  16    6.38    2.20
   1 -10  16    7.30    2.41
  -1  10 -16    5.77    0.76
   1 -10  16    5.89    1.04
  -1  10 -16    6.15    0.76
   1 -10  16    6.05    0.92
  -1  10 -17   19.80    1.18
   1 -10  17   18.68    1.48
  -1  10 -17   18.90    1.09
   1 -10  17   18.31    1.29
  -1  10 -18    0.71    0.47
  -1  10 -18    0.68    0.37
   1 -10  18    0.01    0.41
   1 -10  18    0.76    0.77
  -1  10 -19   13.27    0.85
   1 -10  19   13.18    1.15
  -1  10 -19   11.69    0.64
  -1  10 -19   14.78    0.98
  -1  10 -20    6.36    0.60
   1 -10  20    7.23    0.78
   1  -9 -18    6.48    0.55
  -1   9  18    5.92    0.58
  -1   9  18    6.07    0.58
   1  -9 -17    7.44    0.57
  -1   9  17    7.06    0.93
  -1   9  17    7.92    0.80
  -1   9  17    8.58    0.79
   1  -9 -17    8.27    0.70
   1  -9 -17    9.19    0.67
  -1   9  16    0.24    0.53
   1  -9 -16    0.01    0.34
  -1   9  16    0.54    0.54
  -1   9  16    0.12    0.71
  -1   9  16   -0.02    0.34
   1  -9 -16   -0.09    0.32
   1  -9 -16   -0.15    0.38
   1  -9 -15   12.78    0.89
  -1   9  15   15.68    1.23
  -1   9  15   13.05    1.34
  -1   9  15   13.52    0.95
   1  -9 -15   14.46    1.02
  -1   9  15   15.06    1.27
  -1   9  14    0.98    0.63
   1  -9 -14    1.09    0.40
  -1   9  14    2.67    0.99
   1  -9 -14    1.21    0.94
  -1   9  14    1.71    0.50
   1  -9 -14    1.08    0.44
   1  -9 -13    8.76    0.86
  -1   9  13    9.71    0.90
  -1   9  13    8.08    1.29
   1  -9 -13    8.07    0.81
   1  -9 -13   11.15    2.00
  -1   9  13    8.55    0.94
  -1   9  13    9.09    1.08
   1  -9 -12   30.02    1.54
   1  -9 -12   30.27    3.21
   1  -9 -12   30.40    2.99
  -1   9  12   29.12    1.52
  -1   9  12   30.03    2.17
   1  -9 -12   29.23    1.45
  -1   9  12   32.31    1.83
  -1   9  12   30.40    1.68
  -1   9  11    3.82    1.08
   1  -9 -11    5.90    1.49
   1  -9 -11    6.93    1.55
  -1   9  11    5.59    0.90
  -1   9  11    4.91    0.73
  -1   9  11    5.25    0.73
   1  -9 -11    4.66    0.70
  -1   9  11    4.44    0.70
  -1   9  11    5.83    0.87
  -1   9  10   16.58    1.69
   1  -9 -10   16.82    1.16
   1  -9 -10   20.70    2.66
   1  -9 -10   17.90    2.38
   1  -9 -10   17.64    2.35
  -1   9  10   18.37    1.39
  -1   9  10   18.20    1.24
  -1   9  10   16.87    1.18
  -1   9  10   16.28    1.19
  -1   9  10   17.27    1.36
  -1   9   9    3.94    0.80
  -1   9   9    5.75    1.09
  -1   9   9    2.89    1.39
   1  -9  -9    4.26    1.23
   1  -9  -9    4.74    0.67
   1  -9  -9    5.33    1.54
   1  -9  -9    4.95    1.39
   1  -9  -9    3.47    1.05
  -1   9   9    3.64    0.63
  -1   9   9    4.73    0.70
  -1   9   9    2.69    0.63
  -1   9   9    3.70    0.50
  -1   9   9    3.53    0.75
  -1   9   8   11.57    0.83
  -1   9   8   12.03    2.25
  -1   9   8   10.14    1.28
   1  -9  -8   11.87    0.96
   1  -9  -8   10.68    1.87
   1  -9  -8   12.80    1.99
   1  -9  -8   10.18    1.94
  -1   9   8   10.99    0.81
  -1   9   8   11.27    0.99
  -1   9   8   11.94    0.97
  -1   9   8   11.41    1.08
   1  -9  -8    8.98    1.74
  -1   9   8   11.52    1.10
  -1   9   7   22.72    1.16
  -1   9   7   22.42    2.87
  -1   9   7   24.44    1.82
   1  -9  -7   21.89    1.22
   1  -9  -7   21.20    2.51
   1  -9  -7   25.76    2.80
   1  -9  -7   28.49    3.02
  -1   9   7   22.78    1.16
  -1   9   7   19.52    1.26
  -1   9   7   21.28    1.25
  -1   9   7   23.17    1.44
   1  -9  -7   21.89    2.53
  -1   9   7   22.73    1.46
   1  -9  -6   -2.11    1.06
   1  -9  -6   -2.89    1.19
   1  -9  -6   -0.67    0.88
   1  -9  -6    0.69    0.81
   1  -9  -6   -4.98    1.47
   1  -9  -6    0.80    0.61
  -1   9   6    1.30    0.78
  -1   9   6    0.91    0.57
  -1   9   6    0.02    0.32
  -1   9   6    0.68    0.48
  -1   9   6    0.11    0.87
   1  -9  -5   18.20    2.30
   1  -9  -5   14.40    1.87
   1  -9  -5   14.85    2.12
  -1   9   5   12.44    2.22
   1  -9  -5   14.68    1.94
   1  -9  -5   14.17    2.05
   1  -9  -4   17.56    2.15
   1  -9  -4   16.75    1.88
   1  -9  -4   12.97    1.88
  -1   9   4   15.68    2.24
   1  -9  -4   16.57    2.02
   1  -9  -4   16.19    2.15
   1  -9  -3   -0.69    0.97
   1  -9  -3    0.13    0.48
   1  -9  -3    0.55    0.97
  -1   9   3   -0.28    0.91
   1  -9  -3    0.88    0.73
   1  -9  -3    0.03    0.64
   1  -9  -2   68.73    3.74
   1  -9  -2   67.93    3.85
  -1   9   2   72.18    4.52
   1  -9  -2   70.83    3.86
   1  -9  -2   73.17    4.14
   1  -9  -1   33.55    2.50
   1  -9  -1   33.07    2.54
   1  -9  -1   31.87    2.64
  -1   9   1   30.70    2.97
   1  -9  -1   32.20    3.28
   1  -9  -1   29.65    2.46
   1  -9   0   11.70    2.05
   1  -9   0   12.82    1.67
   1  -9   0   12.03    1.43
  -1   9   0   13.31    2.03
  -1   9   0   17.04    2.28
   1  -9   1   75.75    4.75
   1  -9   1   67.33    3.53
   1  -9   1   71.64    3.29
  -1   9  -1   72.53    4.32
  -1   9  -1   71.95    4.35
   1  -9   2    3.65    1.18
  -1   9  -2    4.80    1.36
  -1   9  -2    2.75    1.08
  -1   9  -2    3.03    0.98
   1  -9   2    2.85    0.75
   1  -9   3   36.79    2.34
   1  -9   3   35.14    2.55
  -1   9  -3   40.43    2.86
  -1   9  -3   39.17    3.24
   1  -9   3   33.83    3.13
  -1   9  -4   10.67    1.53
  -1   9  -4    9.95    1.82
   1  -9   4   13.89    2.47
   1  -9   4   10.51    1.80
  -1   9  -5    3.53    0.98
  -1   9  -5    3.45    1.39
   1  -9   5    0.83    0.78
   1  -9   5    1.63    1.24
  -1   9  -6   68.27    4.42
   1  -9   6   67.66    5.10
   1  -9   6   67.21    4.43
   1  -9   7    6.32    1.57
   1  -9   7    6.12    1.76
  -1   9  -7    5.03    1.43
   1  -9   7    5.41    0.71
   1  -9   8    5.36    1.82
   1  -9   8    5.68    0.75
  -1   9  -8    5.55    1.44
   1  -9   9   32.68    1.69
   1  -9   9   34.56    4.29
  -1   9  -9   34.57    3.45
  -1   9  -9   33.36    1.53
  -1   9  -9   30.65    1.36
  -1   9  -9   31.07    1.43
  -1   9  -9   31.94    1.86
  -1   9  -9   31.29    1.47
  -1   9  -9   30.84    1.42
   1  -9  10    0.27    0.64
   1  -9  10   -0.06    0.48
  -1   9 -10    0.42    0.45
  -1   9 -10    2.11    1.15
  -1   9 -10    0.05    0.30
  -1   9 -10    0.53    0.37
  -1   9 -10    0.48    0.44
   1  -9  10    0.46    0.50
  -1   9 -10    0.23    0.63
  -1   9 -10    0.34    0.36
  -1   9 -10    0.69    0.30
   1  -9  11   18.24    3.37
  -1   9 -11   17.45    2.63
  -1   9 -11   21.64    1.28
  -1   9 -11   19.86    1.13
  -1   9 -11   20.03    1.25
   1  -9  11   19.54    1.68
   1  -9  11   20.07    1.50
  -1   9 -11   18.82    1.26
  -1   9 -11   19.30    1.12
   1  -9  12   25.95    3.93
   1  -9  12   27.93    4.12
  -1   9 -12   31.72    3.09
  -1   9 -12   27.11    1.44
  -1   9 -12   25.73    1.27
  -1   9 -12   27.64    1.50
   1  -9  12   26.38    1.96
   1  -9  12   30.01    1.84
  -1   9 -12   27.67    1.52
  -1   9 -12   28.37    1.31
  -1   9 -12   27.22    1.28
   1  -9  13    2.96    2.32
  -1   9 -13    1.67    0.50
  -1   9 -13    1.52    0.40
  -1   9 -13    1.17    0.48
   1  -9  13    1.35    0.78
   1  -9  13    1.47    0.88
   1  -9  13    0.84    0.58
  -1   9 -13    1.46    0.53
  -1   9 -13    1.73    0.44
   1  -9  14   26.63    1.88
  -1   9 -14   28.28    1.55
  -1   9 -14   27.61    1.53
  -1   9 -14   26.72    1.52
   1  -9  14   27.66    4.11
   1  -9  14   27.09    1.74
   1  -9  14   25.64    2.04
   1  -9  14   26.65    1.97
  -1   9 -14   28.87    1.44
  -1   9 -15    7.11    0.77
  -1   9 -15    8.56    0.96
  -1   9 -15    6.41    0.81
   1  -9  15    6.93    1.04
   1  -9  15    7.87    1.25
   1  -9  15    5.11    2.07
  -1   9 -15    7.06    0.86
   1  -9  16   10.50    2.40
   1  -9  16    9.64    2.38
   1  -9  16   11.75    1.26
  -1   9 -16   11.84    1.05
  -1   9 -16   11.12    0.97
   1  -9  16    9.82    1.30
  -1   9 -16   10.82    0.85
  -1   9 -16   11.73    0.91
  -1   9 -17   14.75    1.10
   1  -9  17   14.64    1.30
  -1   9 -17   14.87    0.94
   1  -9  17   14.87    1.02
   1  -9  17   14.43    1.41
   1  -9  17   18.33    2.72
  -1   9 -17   13.62    0.98
   1  -9  18    0.51    0.86
   1  -9  18   -0.29    0.55
   1  -9  18   -0.34    0.37
  -1   9 -18    1.23    0.36
  -1   9 -18   -0.26    0.50
   1  -9  18   -0.07    0.23
  -1   9 -18   -0.08    0.33
  -1   9 -19   12.93    0.92
  -1   9 -19   11.76    0.69
   1  -9  19   13.26    0.82
  -1   9 -19   12.50    0.70
   1  -9  19   12.88    1.02
   1  -9  19   13.32    1.28
   1  -9  20    3.50    0.76
   1  -9  20    4.43    0.54
   1  -9  20    4.25    0.44
  -1   9 -20    4.20    0.55
  -1   9 -21    2.48    0.43
   1  -9  21    2.70    0.57
   1  -8 -19    0.23    0.23
   1  -8 -19   -0.09    0.30
  -1   8  19    0.23    0.49
  -1   8  19    0.11    0.34
  -1   8  19   -0.24    0.36
   1  -8 -18    9.15    0.70
   1  -8 -18    9.81    0.76
  -1   8  18    8.20    1.01
   1  -8 -18    9.47    0.67
  -1   8  18   10.01    0.83
  -1   8  18   10.29    0.84
  -1   8  17    6.26    1.04
   1  -8 -17    5.28    0.64
  -1   8  17    6.64    0.83
   1  -8 -17    5.57    0.64
   1  -8 -17    5.46    0.60
  -1   8  16    5.45    0.69
   1  -8 -16    6.00    0.72
   1  -8 -16    7.08    0.78
  -1   8  16    6.14    0.67
  -1   8  16    4.80    1.04
  -1   8  16    7.22    0.95
  -1   8  15   23.73    1.54
  -1   8  15   22.06    1.30
   1  -8 -15   22.88    2.66
  -1   8  15   22.09    1.28
   1  -8 -15   21.86    1.28
   1  -8 -15   23.94    1.36
  -1   8  15   21.70    1.81
  -1   8  14    0.10    0.41
  -1   8  14    0.21    0.46
   1  -8 -14   -1.78    0.86
   1  -8 -14    0.09    0.40
   1  -8 -14    0.34    0.48
  -1   8  14    0.55    0.86
   1  -8 -13   18.92    1.28
   1  -8 -13   16.09    2.16
  -1   8  13   18.02    1.25
   1  -8 -13   18.73    2.55
   1  -8 -13   17.27    1.20
  -1   8  13   17.48    1.31
  -1   8  13   17.99    1.78
   1  -8 -12   22.32    1.37
   1  -8 -12   19.60    2.58
   1  -8 -12   17.83    2.24
   1  -8 -12   22.80    2.74
  -1   8  12   21.73    1.37
  -1   8  12   17.87    1.25
   1  -8 -12   20.46    1.27
  -1   8  12   23.21    1.96
  -1   8  12   19.26    1.37
  -1   8  11    6.18    1.51
  -1   8  11    2.93    0.63
  -1   8  11    2.65    1.08
  -1   8  11    2.89    0.60
   1  -8 -11    3.16    0.64
   1  -8 -11    1.52    0.87
   1  -8 -11    3.36    1.18
   1  -8 -11    4.18    1.17
  -1   8  11    3.77    0.66
   1  -8 -11    3.48    1.11
  -1   8  11    2.14    0.62
  -1   8  10   32.77    3.66
  -1   8  10   26.99    1.48
  -1   8  10   31.66    2.17
   1  -8 -10   28.19    1.38
   1  -8 -10   27.17    1.46
   1  -8 -10   31.09    3.18
   1  -8 -10   34.71    3.36
   1  -8 -10   29.66    2.99
  -1   8  10   28.39    1.49
   1  -8 -10   25.82    3.27
   1  -8 -10   28.92    3.06
  -1   8  10   28.28    1.51
  -1   8  10   27.34    1.61
  -1   8   9   12.29    2.38
  -1   8   9   10.01    0.91
  -1   8   9   13.10    1.46
   1  -8  -9   11.37    0.90
   1  -8  -9   11.31    0.95
   1  -8  -9   10.72    1.87
   1  -8  -9   11.20    2.07
   1  -8  -9   11.92    1.97
  -1   8   9    8.66    0.94
   1  -8  -9   10.37    1.85
   1  -8  -9    8.27    1.91
  -1   8   9   10.42    0.95
  -1   8   9   10.68    1.06
   1  -8  -8    6.92    1.55
   1  -8  -8    7.37    1.69
   1  -8  -8    7.90    1.88
   1  -8  -8    6.98    1.60
  -1   8   8   10.35    2.16
  -1   8   8    9.34    0.87
  -1   8   8    7.11    1.09
  -1   8   8    7.44    0.81
   1  -8  -8    7.44    0.72
   1  -8  -7   48.19    3.83
   1  -8  -7   47.13    3.47
  -1   8   7   50.74    4.17
   1  -8  -7   49.32    3.64
   1  -8  -7   49.81    3.67
   1  -8  -7   52.68    3.86
   1  -8  -6    0.69    0.75
   1  -8  -6    1.06    0.83
  -1   8   6    0.47    0.76
   1  -8  -6    0.29    0.85
   1  -8  -6    2.00    1.09
   1  -8  -6    1.07    0.84
   1  -8  -5   58.78    3.83
   1  -8  -5   57.04    3.67
  -1   8   5   62.60    4.26
   1  -8  -5   54.56    3.33
   1  -8  -5   56.96    3.74
   1  -8  -4   29.32    2.53
   1  -8  -4   32.06    2.84
  -1   8   4   29.63    2.88
   1  -8  -4   32.48    2.70
   1  -8  -4   26.34    2.21
   1  -8  -3    0.22    0.73
   1  -8  -3    0.00    0.65
  -1   8   3    0.34    0.80
   1  -8  -3    0.61    0.73
   1  -8  -3    0.06    0.55
   1  -8  -2   89.59    3.98
   1  -8  -2   95.90    4.46
   1  -8  -2   88.57    3.39
  -1   8   2   94.14    4.76
   1  -8  -2   86.71    3.99
   1  -8  -2   95.29    3.61
   1  -8  -1   34.88    2.45
   1  -8  -1   43.07    2.29
   1  -8  -1   37.70    2.45
   1  -8  -1   39.88    2.18
   1  -8  -1   41.93    2.85
  -1   8   1   40.31    3.09
  -1   8   1   41.82    3.23
   1  -8   0   32.33    2.27
   1  -8   0   34.01    3.03
   1  -8   0   33.74    2.43
  -1   8   0   35.64    2.91
  -1   8   0   40.21    3.06
   1  -8   1   89.86    4.76
   1  -8   1   87.63    3.70
   1  -8   1   85.78    3.37
  -1   8  -1   82.06    3.84
  -1   8  -1   86.95    4.41
  -1   8  -1   88.37    4.42
   1  -8   2   -0.16    0.89
   1  -8   2    0.65    0.39
   1  -8   2    0.83    0.43
  -1   8  -2    1.58    0.72
  -1   8  -2    0.48    0.86
  -1   8  -2    1.40    1.00
   1  -8   3   50.77    3.54
  -1   8  -3   49.06    3.40
  -1   8  -3   49.81    2.89
   1  -8   3   45.91    2.38
   1  -8   4   20.75    1.51
   1  -8   4   20.82    2.30
   1  -8   4   22.94    2.83
   1  -8   4   17.61    2.17
  -1   8  -4   20.24    1.87
   1  -8   4   18.80    1.67
  -1   8  -4   20.04    2.25
  -1   8  -5   54.05    3.57
   1  -8   5   48.35    3.38
   1  -8   5   48.20    3.90
  -1   8  -5   52.00    2.92
   1  -8   6   50.65    3.54
   1  -8   6   54.83    4.36
  -1   8  -6   52.49    2.95
  -1   8  -6   52.82    3.66
  -1   8  -7   11.41    1.75
   1  -8   7   13.95    1.04
   1  -8   7   14.19    2.41
   1  -8   7   12.71    1.87
  -1   8  -8    7.59    1.57
   1  -8   8    6.71    0.78
   1  -8   8    8.65    2.27
  -1   8  -9   27.53    3.00
   1  -8   9   24.45    3.49
   1  -8   9   24.74    1.44
  -1   8 -10    0.64    0.98
  -1   8 -10    0.48    0.38
  -1   8 -10    0.15    0.57
   1  -8  10    0.49    1.61
   1  -8  10   -0.20    0.61
   1  -8  10    0.20    0.47
  -1   8 -10    0.18    0.33
   1  -8  10   -0.08    0.46
   1  -8  11   14.55    1.28
  -1   8 -11   15.10    0.92
  -1   8 -11   16.35    1.14
  -1   8 -11   16.20    1.13
   1  -8  11   13.03    2.99
   1  -8  11   14.11    1.43
  -1   8 -11   17.78    1.04
  -1   8 -11   18.76    1.16
  -1   8 -11   17.03    2.70
   1  -8  12   26.03    1.71
   1  -8  12   25.41    1.88
   1  -8  12   25.54    3.75
  -1   8 -12   21.97    1.13
  -1   8 -12   24.76    1.35
  -1   8 -12   25.78    1.44
  -1   8 -12   26.07    1.43
  -1   8 -12   25.15    1.27
   1  -8  13    0.36    0.76
  -1   8 -13    0.76    0.39
   1  -8  13    0.39    1.60
  -1   8 -13   -0.18    0.50
  -1   8 -13    0.28    0.39
   1  -8  13    1.40    0.61
   1  -8  13   -0.42    0.84
  -1   8 -13   -0.07    0.42
  -1   8 -13    0.67    0.37
  -1   8 -13   -2.10    1.78
  -1   8 -13    0.38    0.36
  -1   8 -14   30.79    1.48
  -1   8 -14   29.27    1.58
   1  -8  14   30.29    2.12
   1  -8  14   33.05    4.11
   1  -8  14   31.28    2.06
  -1   8 -14   31.02    1.63
  -1   8 -14   30.36    1.61
   1  -8  14   29.06    2.06
   1  -8  14   29.75    1.85
  -1   8 -14   31.85    1.48
  -1   8 -14   30.91    1.48
   1  -8  15    1.46    0.70
  -1   8 -15    1.41    0.63
  -1   8 -15    0.92    0.51
  -1   8 -15    1.22    0.52
  -1   8 -15    1.12    0.42
   1  -8  15    0.87    0.78
  -1   8 -15    1.40    0.44
   1  -8  16   15.37    3.27
   1  -8  16    8.62    2.11
   1  -8  16   10.23    1.22
  -1   8 -16   12.67    1.13
  -1   8 -16   11.41    0.97
  -1   8 -16   12.28    1.08
  -1   8 -16   11.49    0.95
  -1   8 -16   12.37    1.01
  -1   8 -16   11.49    0.90
   1  -8  16   12.27    1.42
  -1   8 -17   15.34    1.16
   1  -8  17   15.24    1.39
  -1   8 -17   13.31    0.98
   1  -8  17   14.02    2.45
   1  -8  17   14.64    1.52
  -1   8 -17   15.22    1.16
  -1   8 -17   12.99    0.95
   1  -8  18    1.51    0.51
   1  -8  18    1.53    0.62
   1  -8  18    2.04    0.98
  -1   8 -18    1.95    0.47
  -1   8 -18    1.65    0.60
  -1   8 -18    1.92    0.44
  -1   8 -19   10.04    0.78
   1  -8  19   10.04    0.84
   1  -8  19   10.08    1.22
   1  -8  19   10.47    1.02
   1  -8  19    9.46    0.85
  -1   8 -19    9.63    0.87
  -1   8 -20    3.13    0.44
   1  -8  20    2.42    0.46
   1  -8  20    3.70    0.62
   1  -8  20    4.25    0.88
  -1   8 -20    3.45    0.54
  -1   8 -21    1.03    0.25
   1  -8  21    1.25    0.56
   1  -8  21    0.82    0.31
  -1   8 -21    0.63    0.34
  -1   8 -22    7.10    0.52
   1  -7 -20   13.04    0.68
  -1   7  20   12.17    0.90
   1  -7 -20   13.94    0.68
  -1   7  20   13.45    0.75
  -1   7  20   11.76    0.67
   1  -7 -19    0.64    0.39
  -1   7  19    0.46    0.29
  -1   7  19   -0.44    0.68
   1  -7 -19    0.66    0.37
   1  -7 -19    0.33    0.24
  -1   7  19    0.44    0.45
  -1   7  19    0.68    0.48
  -1   7  18   17.17    1.42
   1  -7 -18   16.00    0.92
   1  -7 -18   15.67    1.00
  -1   7  18   15.26    0.94
  -1   7  18   18.08    1.17
  -1   7  17    4.17    1.04
   1  -7 -17    4.52    0.65
  -1   7  17    4.37    0.59
   1  -7 -17    4.78    0.70
  -1   7  17    3.92    0.61
  -1   7  17    4.30    0.83
  -1   7  16    5.69    0.69
  -1   7  16    5.74    0.73
   1  -7 -16    6.20    0.79
   1  -7 -16    5.26    0.76
  -1   7  16    5.46    1.19
   1  -7 -15   16.94    1.23
  -1   7  15   19.87    1.82
   1  -7 -15   21.65    2.64
   1  -7 -15   20.09    1.30
   1  -7 -15   15.91    2.01
  -1   7  15   19.91    1.29
  -1   7  15   18.41    1.26
   1  -7 -14    0.48    0.46
  -1   7  14    0.29    0.93
   1  -7 -14   -0.45    1.20
   1  -7 -14    0.45    0.48
  -1   7  14    0.35    0.43
  -1   7  14    0.18    0.43
   1  -7 -13   19.40    1.29
   1  -7 -13   19.82    1.33
   1  -7 -13   23.99    2.98
   1  -7 -13   20.12    2.41
  -1   7  13   21.55    1.92
  -1   7  13   19.24    1.32
  -1   7  13   21.12    1.37
  -1   7  13   18.41    1.32
   1  -7 -12   19.75    1.23
  -1   7  12   19.29    1.29
  -1   7  12   19.94    2.84
  -1   7  12   18.68    1.29
   1  -7 -12   20.33    1.31
   1  -7 -12   21.88    2.93
   1  -7 -12   21.04    2.43
   1  -7 -12   19.51    2.45
   1  -7 -12   19.47    2.92
   1  -7 -12   20.47    2.77
   1  -7 -12   24.17    2.93
  -1   7  12   21.67    1.86
  -1   7  12   18.94    1.34
   1  -7 -11   -0.30    0.37
  -1   7  11   -0.23    0.45
  -1   7  11   -0.07    1.12
  -1   7  11   -1.68    0.52
   1  -7 -11   -0.04    0.43
   1  -7 -11   -0.25    1.27
   1  -7 -11    0.22    0.73
   1  -7 -11   -1.08    1.44
   1  -7 -11    1.00    0.95
   1  -7 -11    0.57    0.52
   1  -7 -11   -1.68    1.33
  -1   7  11   -0.79    1.01
  -1   7  11    0.16    0.42
   1  -7 -10   28.00    1.38
  -1   7  10   30.54    1.52
   1  -7 -10   28.71    1.47
   1  -7 -10   27.17    1.39
   1  -7 -10   30.15    3.05
   1  -7 -10   24.67    2.53
   1  -7 -10   25.09    2.83
   1  -7 -10   23.94    2.99
  -1   7  10   31.29    3.43
  -1   7  10   25.09    1.39
  -1   7  10   27.57    1.95
  -1   7  10   29.17    1.60
   1  -7  -9   25.35    3.00
   1  -7  -9   23.82    2.64
   1  -7  -9   30.19    3.06
   1  -7  -9   27.67    1.37
   1  -7  -9   27.30    2.73
   1  -7  -9   28.63    2.91
  -1   7   9   29.04    3.26
   1  -7  -9   27.58    1.32
   1  -7  -8    5.59    1.49
   1  -7  -8    7.55    1.54
   1  -7  -8    6.04    1.51
   1  -7  -8    7.83    0.73
   1  -7  -8    6.86    0.66
   1  -7  -8    6.44    1.50
   1  -7  -8    8.13    1.63
  -1   7   8    8.88    1.82
  -1   7   7  114.53    5.74
   1  -7  -7  101.70    2.34
   1  -7  -7  102.95    5.06
   1  -7  -7  117.21    5.30
   1  -7  -7  104.29    2.35
   1  -7  -7  103.41    4.83
   1  -7  -7  100.40    5.14
   1  -7  -6    5.67    0.56
   1  -7  -6    5.02    1.24
   1  -7  -6    5.31    1.24
   1  -7  -6    4.83    1.27
   1  -7  -6    5.19    1.20
  -1   7   6    4.03    1.29
   1  -7  -5  117.09    4.99
   1  -7  -5  124.62    4.70
   1  -7  -5  116.51    4.97
   1  -7  -5  142.49    5.59
  -1   7   5  141.90    5.94
   1  -7  -4  127.79    4.49
   1  -7  -4  121.53    4.80
   1  -7  -4  117.05    4.72
  -1   7   4  130.15    5.44
   1  -7  -3    0.33    0.64
   1  -7  -3    0.87    0.62
   1  -7  -3    0.54    0.49
   1  -7  -3    0.58    0.59
   1  -7  -2   65.16    3.21
   1  -7  -2   70.11    2.90
   1  -7  -2   74.16    2.90
   1  -7  -2   71.94    3.35
  -1   7   2   75.81    3.92
   1  -7  -1    1.51    0.88
   1  -7  -1    1.37    0.43
  -1   7   1    0.61    0.81
   1  -7  -1    0.96    0.41
   1  -7  -1    1.36    0.60
  -1   7   1    1.08    0.87
   1  -7   0   83.38    3.54
  -1   7   0   89.53    4.11
   1  -7   0   82.03    2.66
  -1   7   0   86.57    4.03
  -1   7   0   81.65    3.52
   1  -7   1   81.27    2.35
   1  -7   1   77.75    3.22
  -1   7  -1   78.84    3.81
   1  -7   1   81.91    4.09
  -1   7  -1   79.94    3.82
  -1   7  -1   77.24    3.36
   1  -7   2    0.20    0.45
  -1   7  -2   -0.12    0.79
   1  -7   2    1.15    0.96
  -1   7  -2   -0.30    0.74
  -1   7  -2   -0.27    0.68
   1  -7   3   12.61    1.15
  -1   7  -3   14.07    1.41
  -1   7  -3   13.93    1.77
   1  -7   3   12.32    1.73
   1  -7   4   10.68    1.12
   1  -7   4   11.34    1.00
   1  -7   4   12.55    1.64
   1  -7   4   10.87    1.85
  -1   7  -4    9.60    1.49
   1  -7   4   12.36    1.66
  -1   7  -4   12.36    1.33
  -1   7  -5   -0.13    0.83
   1  -7   5    1.19    0.82
   1  -7   5    0.86    0.98
  -1   7  -5    1.50    0.47
   1  -7   6   41.55    3.00
  -1   7  -6   42.60    3.15
  -1   7  -6   46.52    2.46
  -1   7  -6   44.56    2.52
   1  -7   6   41.61    3.49
   1  -7   7   26.15    2.91
  -1   7  -7   26.91    2.07
  -1   7  -7   20.92    1.76
   1  -7   7   25.35    1.30
   1  -7   7   27.78    3.16
  -1   7  -7   28.55    2.74
  -1   7  -8   24.96    2.13
   1  -7   8   22.67    1.26
   1  -7   8   26.48    3.29
  -1   7  -8   26.67    2.73
  -1   7  -9   35.11    2.66
   1  -7   9   36.65    1.63
   1  -7   9   34.21    1.83
   1  -7   9   36.53    3.97
  -1   7  -9   37.90    3.38
   1  -7  10   -0.47    1.37
  -1   7 -10    0.50    0.71
   1  -7  10   -0.48    0.57
   1  -7  10   -0.29    0.55
   1  -7  10   -0.07    0.40
   1  -7  11   27.46    3.83
   1  -7  11   34.67    3.95
  -1   7 -11   36.42    3.11
  -1   7 -11   31.58    3.32
   1  -7  11   30.22    1.76
   1  -7  11   29.19    1.88
   1  -7  12   10.20    1.28
   1  -7  12    8.27    2.30
  -1   7 -12   10.54    1.79
  -1   7 -12   10.69    2.16
  -1   7 -12    9.83    0.85
  -1   7 -12    9.62    0.89
  -1   7 -12   10.47    0.89
  -1   7 -12    7.66    0.83
   1  -7  12   12.09    1.20
  -1   7 -12    9.29    0.81
  -1   7 -13   16.88    2.69
  -1   7 -13   11.37    2.02
  -1   7 -13   10.69    0.93
  -1   7 -13   10.72    1.00
  -1   7 -13   14.01    1.11
   1  -7  13   13.11    1.24
   1  -7  13   11.75    1.37
   1  -7  13   11.86    1.40
   1  -7  13   14.09    3.11
   1  -7  13   10.37    1.94
  -1   7 -13   12.68    0.96
  -1   7 -13   12.50    0.94
   1  -7  13   10.76    1.24
   1  -7  14   23.50    1.88
  -1   7 -14   22.82    1.43
  -1   7 -14   23.33    1.44
  -1   7 -14   25.30    3.24
  -1   7 -14   21.66    1.24
   1  -7  14   26.50    3.75
   1  -7  14   19.79    1.68
  -1   7 -14   22.77    1.43
  -1   7 -14   21.52    1.29
  -1   7 -14   20.62    1.20
  -1   7 -15    1.22    0.49
   1  -7  15   -0.87    2.03
   1  -7  15    0.72    0.75
  -1   7 -15    0.99    0.54
  -1   7 -15    1.46    0.55
  -1   7 -15    1.35    0.49
  -1   7 -15    0.46    0.44
   1  -7  15    1.39    0.85
  -1   7 -15    1.19    0.40
   1  -7  16    9.13    2.38
   1  -7  16   12.76    1.38
  -1   7 -16   12.70    1.14
  -1   7 -16   12.59    1.10
  -1   7 -16   11.47    1.00
  -1   7 -16   12.24    1.10
   1  -7  16   11.38    1.41
  -1   7 -16   11.20    0.88
   1  -7  17    7.73    2.02
  -1   7 -17   10.00    0.98
   1  -7  17    9.56    1.20
  -1   7 -17   10.72    0.94
  -1   7 -17   10.82    0.99
   1  -7  17    9.61    1.27
   1  -7  17   10.80    0.94
  -1   7 -17   10.59    1.01
  -1   7 -17   10.07    0.84
   1  -7  18    1.03    0.68
   1  -7  18    0.66    0.91
  -1   7 -18    0.76    0.48
   1  -7  18    0.55    0.46
  -1   7 -18    0.67    0.37
  -1   7 -18    0.61    0.52
  -1   7 -18    0.88    0.46
  -1   7 -19    7.76    0.79
  -1   7 -19    7.17    0.70
   1  -7  19    7.23    0.80
   1  -7  19    7.86    0.78
  -1   7 -19    7.51    0.85
   1  -7  19    5.57    0.83
   1  -7  19    7.74    1.22
  -1   7 -20    3.99    0.54
  -1   7 -20    5.58    0.68
   1  -7  20    4.09    0.71
   1  -7  20    4.88    0.92
   1  -7  20    4.82    0.63
  -1   7 -21    0.77    0.31
  -1   7 -21    0.49    0.35
   1  -7  21    1.38    0.64
   1  -7  21    0.10    0.40
   1  -7  21    0.18    0.34
  -1   7 -22   11.53    0.55
   1  -7  22   11.69    0.85
   1  -7  22   12.26    0.64
  -1   6  21    3.48    0.42
  -1   6  21    3.06    0.53
  -1   6  20    8.81    0.95
   1  -6 -20    9.04    0.65
  -1   6  20    9.01    0.75
   1  -6 -20    7.94    0.51
   1  -6 -20    7.86    0.68
  -1   6  20    7.54    0.59
  -1   6  19   -0.14    0.85
   1  -6 -19    0.81    0.40
   1  -6 -19    0.45    0.41
  -1   6  19    0.20    0.53
  -1   6  19    0.95    0.37
   1  -6 -19    0.97    0.29
  -1   6  18   17.16    1.58
  -1   6  18   18.44    1.13
   1  -6 -18   17.81    1.16
   1  -6 -18   18.62    1.12
  -1   6  17    7.84    1.35
  -1   6  17    7.26    0.83
   1  -6 -17    6.67    0.78
  -1   6  17    6.35    0.69
   1  -6 -17    6.21    0.86
  -1   6  16    5.24    0.78
   1  -6 -16    6.25    1.43
  -1   6  16    5.79    0.78
   1  -6 -16    5.39    0.80
   1  -6 -16    5.96    0.79
   1  -6 -15   29.77    1.60
   1  -6 -15   32.97    2.92
   1  -6 -15   23.77    2.82
  -1   6  15   28.25    1.55
   1  -6 -15   28.65    1.59
  -1   6  15   28.47    1.59
   1  -6 -14    0.84    0.55
   1  -6 -14    2.60    1.54
   1  -6 -14    1.60    0.86
   1  -6 -14    0.46    0.48
  -1   6  14    1.33    0.59
  -1   6  14    1.24    0.55
   1  -6 -13    2.02    0.60
   1  -6 -13    1.48    1.15
   1  -6 -13    1.09    0.85
   1  -6 -13   -0.04    1.22
   1  -6 -13    3.17    0.99
  -1   6  13    3.56    1.48
   1  -6 -13    1.29    0.48
  -1   6  13    3.55    0.70
  -1   6  13    1.78    0.55
  -1   6  13    1.45    0.57
   1  -6 -12   38.76    1.73
   1  -6 -12   39.32    3.54
   1  -6 -12   39.68    3.30
   1  -6 -12   40.11    3.19
   1  -6 -12   38.22    3.56
   1  -6 -12   37.97    3.53
   1  -6 -12   34.29    3.78
  -1   6  12   43.36    4.00
   1  -6 -12   37.53    1.69
  -1   6  12   36.75    1.75
  -1   6  12   39.38    1.75
  -1   6  12   36.63    1.78
   1  -6 -11    1.45    0.53
   1  -6 -11    1.26    0.43
   1  -6 -11    0.33    1.01
   1  -6 -11    1.91    0.96
   1  -6 -11    1.14    0.79
   1  -6 -11    0.54    1.02
   1  -6 -11    1.23    0.43
  -1   6  11    2.04    0.50
  -1   6  11    1.34    0.48
  -1   6  11    2.00    0.49
  -1   6  10   55.58    4.23
   1  -6 -10   62.22    4.13
   1  -6 -10   55.84    1.93
   1  -6 -10   63.44    3.89
   1  -6 -10   52.72    4.22
   1  -6 -10   55.00    1.90
  -1   6   9   50.39    3.04
  -1   6   9   49.50    3.92
   1  -6  -9   46.83    3.54
   1  -6  -9   46.47    1.70
   1  -6  -9   50.05    1.74
   1  -6  -9   53.49    3.53
   1  -6  -9   50.53    3.67
   1  -6  -9   42.69    3.63
   1  -6  -8   16.39    2.20
   1  -6  -8   16.24    0.99
   1  -6  -8   21.18    2.27
   1  -6  -8   20.63    2.35
   1  -6  -8   15.65    0.96
  -1   6   8   19.34    1.78
  -1   6   8   20.51    2.54
   1  -6  -7   52.52    3.56
   1  -6  -7   51.72    1.65
   1  -6  -7   58.64    3.64
   1  -6  -7   54.14    1.67
  -1   6   7   63.47    3.01
  -1   6   7   58.37    3.88
   1  -6  -6    1.89    0.35
  -1   6   6    1.08    0.96
  -1   6   6    0.31    0.40
   1  -6  -6    1.42    0.84
   1  -6  -6    2.48    0.98
  -1   6   5  134.81    5.37
  -1   6   5  138.24    3.69
   1  -6  -5  119.82    4.70
   1  -6  -5  121.46    4.73
  -1   6   4   84.05    2.58
  -1   6   4   86.96    4.14
   1  -6  -4   84.42    3.69
   1  -6  -4   84.11    3.77
  -1   6   3   10.35    1.59
   1  -6  -3    6.96    1.11
   1  -6  -3    7.89    1.07
   1  -6  -3    7.92    1.00
   1  -6  -3    7.83    1.18
   1  -6  -2   15.92    1.31
   1  -6  -2   14.62    1.44
  -1   6   2   16.29    1.82
  -1   6   2   16.82    1.87
   1  -6  -2   16.22    1.29
   1  -6  -1    0.73    0.50
   1  -6  -1    0.64    0.42
  -1   6   1    0.13    0.71
  -1   6   1    0.44    0.91
   1  -6  -1   -0.22    0.38
  -1   6   0   64.46    3.21
  -1   6   0   59.99    2.72
  -1   6   0   62.35    3.12
   1  -6   0   59.71    2.05
   1  -6   1   84.67    3.74
  -1   6  -1   75.16    3.44
  -1   6  -1   74.43    2.97
  -1   6  -1   77.78    3.44
   1  -6   1   79.48    2.09
   1  -6   2    0.32    0.74
  -1   6  -2    0.75    0.53
  -1   6  -2    0.08    0.75
  -1   6  -2    0.62    0.73
   1  -6   2    0.10    0.48
   1  -6   3   88.99    3.82
  -1   6  -3   87.52    3.11
  -1   6  -3   91.02    3.87
   1  -6   3   91.40    2.70
   1  -6   4   35.63    2.41
  -1   6  -4   35.28    2.54
  -1   6  -4   34.54    1.97
  -1   6  -4   37.14    1.81
   1  -6   4   35.76    1.55
   1  -6   4   34.43    2.39
   1  -6   4   38.34    2.90
  -1   6  -5    0.76    0.76
  -1   6  -5    1.46    0.50
  -1   6  -5    1.42    0.52
   1  -6   5    0.12    1.00
   1  -6   5    0.53    0.69
   1  -6   6   22.90    2.51
   1  -6   6   20.67    2.01
  -1   6  -6   24.38    1.76
  -1   6  -6   21.73    1.63
  -1   6  -6   26.06    2.38
   1  -6   6   21.69    1.06
   1  -6   7   21.18    2.63
  -1   6  -7   23.32    1.91
  -1   6  -7   24.79    1.81
  -1   6  -7   23.22    2.35
   1  -6   7   23.04    1.14
   1  -6   8   73.39    4.83
  -1   6  -8   68.41    3.42
  -1   6  -8   68.10    3.04
  -1   6  -8   72.52    4.13
   1  -6   8   68.41    2.02
   1  -6   9   49.77    2.11
   1  -6   9   46.60    1.77
  -1   6  -9   46.71    3.05
   1  -6   9   44.05    2.80
   1  -6   9   49.73    4.39
  -1   6 -10    8.67    1.52
   1  -6  10    7.35    1.32
   1  -6  10    5.23    0.86
   1  -6  10    4.48    1.91
   1  -6  10    4.97    0.73
   1  -6  11   38.73    2.96
  -1   6 -11   40.68    3.27
   1  -6  11   39.91    3.95
   1  -6  11   38.38    2.04
   1  -6  11   36.56    1.83
   1  -6  12    7.62    1.98
   1  -6  12    6.55    1.40
  -1   6 -12    8.25    0.84
  -1   6 -12    7.73    1.56
   1  -6  12    9.76    1.06
   1  -6  12    9.34    1.14
   1  -6  12   10.40    1.24
  -1   6 -13   18.70    1.23
  -1   6 -13   17.97    2.47
   1  -6  13   17.85    1.40
   1  -6  13   16.40    1.52
  -1   6 -13   15.62    1.19
  -1   6 -13   16.35    1.11
   1  -6  13   15.65    1.49
   1  -6  13   17.56    2.94
   1  -6  13   16.02    2.09
  -1   6 -13   16.76    1.09
   1  -6  13   14.15    1.37
  -1   6 -13   15.89    1.02
   1  -6  14   40.16    2.33
  -1   6 -14   37.50    1.83
   1  -6  14   42.78    4.61
  -1   6 -14   37.19    1.56
   1  -6  14   42.43    2.32
  -1   6 -14   37.13    3.64
  -1   6 -14   41.79    1.85
  -1   6 -14   39.63    1.74
  -1   6 -14   37.89    1.64
  -1   6 -15    1.13    0.44
   1  -6  15    0.80    1.99
   1  -6  15   -0.69    1.81
  -1   6 -15    1.20    0.42
   1  -6  15    0.82    0.65
  -1   6 -15    1.24    0.49
  -1   6 -15    1.01    0.49
  -1   6 -15    0.78    0.48
   1  -6  15    1.05    0.80
  -1   6 -16   18.07    1.17
   1  -6  16   15.83    2.56
  -1   6 -16   17.40    1.04
  -1   6 -16   17.66    1.25
  -1   6 -16   18.69    1.31
  -1   6 -16   17.48    1.25
  -1   6 -16   17.09    1.27
   1  -6  16   15.77    1.58
   1  -6  16   18.12    1.63
   1  -6  17   12.92    2.57
   1  -6  17   15.01    1.49
  -1   6 -17   14.43    1.13
  -1   6 -17   15.02    1.18
  -1   6 -17   13.96    1.10
  -1   6 -17   15.17    1.23
   1  -6  17   15.04    1.06
   1  -6  17   15.05    1.55
  -1   6 -18    1.13    0.48
  -1   6 -18    1.10    0.53
  -1   6 -18    1.40    0.53
  -1   6 -18    1.28    0.52
   1  -6  18    1.47    0.73
   1  -6  18    1.06    0.89
  -1   6 -19   15.10    1.02
  -1   6 -19   15.02    1.06
   1  -6  19   16.41    1.17
  -1   6 -19   15.94    1.09
  -1   6 -19   15.79    1.10
   1  -6  19   17.50    1.12
   1  -6  19   14.75    1.50
   1  -6  19   15.48    1.37
  -1   6 -20    0.82    0.44
  -1   6 -20    1.51    0.48
  -1   6 -20    1.17    0.40
   1  -6  20    1.04    0.50
   1  -6  20    0.62    0.79
   1  -6  20    1.45    0.66
  -1   6 -21    2.49    0.47
  -1   6 -21    2.63    0.47
   1  -6  21    3.03    0.54
   1  -6  21    2.80    0.61
   1  -6  21    2.68    0.72
   1  -6  22    9.68    0.68
  -1   6 -22    9.53    0.61
   1  -6  22   10.27    0.58
   1  -5 -22    0.28    0.21
  -1   5  22   -0.03    0.36
  -1   5  21    6.21    0.81
  -1   5  21    6.67    0.55
  -1   5  21    6.91    0.62
   1  -5 -21    6.36    0.60
   1  -5 -21    7.72    0.50
  -1   5  20    9.11    1.11
  -1   5  20    8.21    0.69
   1  -5 -20    7.90    0.53
  -1   5  20    7.60    0.77
   1  -5 -20    8.94    0.68
   1  -5 -20    7.30    0.75
   1  -5 -19    1.59    0.33
  -1   5  19    2.05    0.54
   1  -5 -19    1.19    0.54
  -1   5  19    2.61    0.98
  -1   5  18   18.56    1.22
   1  -5 -18   18.87    1.27
   1  -5 -18   19.39    1.18
   1  -5 -17    7.17    0.84
  -1   5  17    7.06    0.87
   1  -5 -17    7.04    0.92
  -1   5  17    6.03    0.74
  -1   5  17    4.64    0.82
  -1   5  16   11.42    1.23
   1  -5 -16   13.92    1.12
   1  -5 -16   12.83    1.14
  -1   5  16   13.57    1.07
  -1   5  16   14.04    1.18
   1  -5 -15   16.36    2.39
   1  -5 -15   14.45    1.85
  -1   5  15   16.52    1.42
   1  -5 -15   16.00    1.20
   1  -5 -15   15.37    1.22
  -1   5  15   15.07    1.20
  -1   5  15   16.33    1.22
  -1   5  14    1.18    0.50
  -1   5  14    0.83    0.51
   1  -5 -14    0.82    0.48
   1  -5 -14    1.09    0.52
   1  -5 -14    0.72    1.04
   1  -5 -14    1.67    0.80
   1  -5 -14    1.81    1.32
   1  -5 -14    0.84    0.49
  -1   5  14    2.72    0.86
  -1   5  14    0.33    0.51
   1  -5 -13   24.82    1.41
  -1   5  13   25.81    1.46
  -1   5  13   24.26    2.66
  -1   5  13   26.06    1.50
   1  -5 -13   27.46    1.47
   1  -5 -13   27.76    3.00
   1  -5 -13   31.27    2.94
   1  -5 -13   23.22    2.63
  -1   5  13   27.20    1.73
  -1   5  13   24.38    1.47
   1  -5 -12   28.37    1.46
   1  -5 -12   27.79    2.84
   1  -5 -12   27.63    2.46
   1  -5 -12   26.73    3.20
   1  -5 -12   27.56    2.85
  -1   5  12   29.92    2.76
   1  -5 -12   26.79    1.42
  -1   5  12   27.41    1.47
  -1   5  12   26.78    1.42
  -1   5  12   23.69    1.39
  -1   5  11    0.68    0.86
   1  -5 -11    0.28    0.74
   1  -5 -11    0.09    0.38
   1  -5 -11    0.25    0.39
   1  -5 -11    2.30    0.81
   1  -5 -11   -0.37    1.08
   1  -5 -11   -0.85    1.30
   1  -5 -11    0.33    0.35
  -1   5  10   66.86    3.70
   1  -5 -10   57.31    3.74
   1  -5 -10   55.68    1.87
   1  -5 -10   59.67    3.57
   1  -5 -10   59.56    3.99
   1  -5 -10   55.38    1.86
   1  -5 -10   52.62    3.28
   1  -5 -10   55.75    4.14
   1  -5  -9   13.88    2.05
   1  -5  -9   14.35    1.72
   1  -5  -9   17.93    2.25
   1  -5  -9   15.14    0.95
  -1   5   9   14.91    1.76
   1  -5  -9   16.23    0.99
   1  -5  -8   33.20    2.91
   1  -5  -8   32.45    2.31
   1  -5  -8   36.42    2.90
   1  -5  -8   33.64    1.35
  -1   5   8   40.20    2.58
   1  -5  -8   34.55    1.34
   1  -5  -7  137.31    2.50
   1  -5  -7  143.12    5.31
   1  -5  -7  145.46    5.50
  -1   5   7  154.48    4.66
   1  -5  -6   -0.38    0.58
   1  -5  -6    0.35    0.26
   1  -5  -6    0.43    0.77
  -1   5   6    0.04    0.44
  -1   5   6    0.62    1.02
   1  -5  -6    0.70    0.81
   1  -5  -5   94.81    3.88
   1  -5  -5   87.49    3.77
  -1   5   5   97.46    3.14
  -1   5   5  101.34    4.28
   1  -5  -5   88.96    3.06
  -1   5   4    6.34    0.52
  -1   5   4    5.37    1.18
  -1   5   4    6.70    0.76
   1  -5  -4    6.96    1.13
   1  -5  -4    7.01    0.54
   1  -5  -4    6.65    0.96
   1  -5  -4    6.44    1.09
  -1   5   3   28.75    1.31
  -1   5   3   31.38    2.24
  -1   5   3   31.58    0.84
   1  -5  -3   27.64    1.66
   1  -5  -3   25.23    1.78
   1  -5  -2  109.48    3.04
  -1   5   2  109.31    3.84
  -1   5   2  103.39    1.92
   1  -5  -2  108.21    3.34
  -1   5   2  106.58    1.41
  -1   5   1    3.23    0.92
  -1   5   1    4.80    1.02
  -1   5   1    3.63    0.79
   1  -5  -1    5.55    0.82
   1  -5  -1    5.50    0.67
  -1   5   0   57.38    2.73
  -1   5   0   55.35    2.35
  -1   5   0   54.76    2.62
   1  -5   0   51.92    1.70
  -1   5  -1   71.74    3.01
  -1   5  -1   71.62    2.58
   1  -5   1   74.48    1.78
  -1   5  -1   76.17    3.08
  -1   5  -2   25.86    1.92
  -1   5  -2   24.35    1.82
  -1   5  -2   24.88    1.51
   1  -5   2   29.79    1.99
   1  -5   3   36.25    1.52
  -1   5  -3   41.12    2.37
  -1   5  -3   38.98    1.85
  -1   5  -3   41.71    1.69
   1  -5   3   37.87    2.24
  -1   5  -4  244.97    5.88
  -1   5  -4  235.67    4.58
  -1   5  -4  239.22    4.47
   1  -5   4  245.05    5.54
   1  -5   4  233.07    3.32
  -1   5  -5   73.16    3.48
   1  -5   5   70.54    3.66
  -1   5  -5   75.24    2.78
   1  -5   5   70.46    2.47
  -1   5  -5   71.58    2.63
   1  -5   5   68.85    3.08
   1  -5   6   75.76    4.00
   1  -5   6   74.06    2.81
  -1   5  -6   77.44    3.10
   1  -5   6   85.75    4.45
  -1   5  -7    8.40    1.26
  -1   5  -7    7.50    1.17
   1  -5   7    7.52    1.08
   1  -5   7    7.81    1.68
   1  -5   8  131.76    6.12
   1  -5   8  117.46    4.22
  -1   5  -8  125.43    4.62
  -1   5  -8  127.16    4.71
   1  -5   8  131.97    3.02
   1  -5   8  120.25    2.50
   1  -5   9   67.71    4.74
   1  -5   9   69.23    3.51
  -1   5  -9   72.32    3.78
  -1   5  -9   72.20    3.81
   1  -5   9   69.39    2.37
   1  -5  10   15.60    2.42
   1  -5  10   15.30    1.78
  -1   5 -10   16.01    1.97
  -1   5 -10   12.18    1.75
   1  -5  10   13.96    1.19
   1  -5  11   91.03    2.95
   1  -5  11   96.96    4.77
   1  -5  11   91.13    5.70
   1  -5  11   91.69    2.98
   1  -5  11   85.87    2.68
  -1   5 -11   84.34    4.65
   1  -5  11   85.21    4.42
  -1   5 -11   83.91    4.63
   1  -5  12    0.37    0.57
   1  -5  12    0.54    1.12
   1  -5  12    3.27    0.88
  -1   5 -12   -0.15    0.93
   1  -5  12    0.88    0.47
   1  -5  12   -0.05    0.59
  -1   5 -12    0.64    0.88
   1  -5  12    0.07    0.76
   1  -5  13   28.68    3.60
  -1   5 -13   35.43    3.42
   1  -5  13   31.11    3.01
  -1   5 -13   34.41    1.59
   1  -5  13   31.76    1.94
   1  -5  13   33.49    2.00
  -1   5 -13   34.72    1.70
  -1   5 -13   31.40    1.51
  -1   5 -13   35.55    1.53
  -1   5 -14   33.04    1.61
  -1   5 -14   34.10    1.74
   1  -5  14   29.17    3.30
   1  -5  14   33.90    4.13
   1  -5  14   27.63    2.92
  -1   5 -14   36.04    3.62
  -1   5 -14   32.72    1.39
   1  -5  14   35.06    2.11
  -1   5 -14   33.83    1.56
  -1   5 -14   32.00    1.61
   1  -5  14   34.67    2.13
   1  -5  15    0.05    0.70
  -1   5 -15   -0.37    0.59
   1  -5  15   -0.39    0.75
  -1   5 -15    0.13    0.35
   1  -5  15   -2.21    1.76
   1  -5  15    3.18    1.63
   1  -5  15    2.05    1.07
  -1   5 -15   -0.26    1.13
  -1   5 -15   -0.22    0.46
  -1   5 -15   -0.01    0.31
  -1   5 -15   -0.15    0.37
  -1   5 -16   34.82    1.60
  -1   5 -16   36.36    1.75
  -1   5 -16   36.22    1.86
  -1   5 -16   34.36    1.67
  -1   5 -16   36.52    1.74
   1  -5  16   34.77    2.20
   1  -5  16   37.60    1.72
   1  -5  16   36.96    3.73
   1  -5  16   34.20    2.19
  -1   5 -17   12.22    1.08
  -1   5 -17   12.52    1.06
  -1   5 -17   11.76    1.03
   1  -5  17   11.78    1.37
   1  -5  17   12.28    1.47
  -1   5 -17   12.37    1.15
   1  -5  17   16.69    2.24
   1  -5  18    2.58    1.01
   1  -5  18    2.17    0.81
  -1   5 -18    1.85    0.55
  -1   5 -18    1.66    0.49
  -1   5 -18    2.00    0.64
   1  -5  18    1.41    0.46
  -1   5 -18    2.25    0.66
   1  -5  19   29.66    2.00
   1  -5  19   26.10    1.76
  -1   5 -19   27.41    1.38
  -1   5 -19   28.46    1.39
  -1   5 -19   28.21    1.50
   1  -5  19   29.32    1.59
   1  -5  19   30.36    1.47
  -1   5 -19   30.40    1.51
  -1   5 -20    2.57    0.51
   1  -5  20    1.70    0.85
   1  -5  20    2.84    0.70
   1  -5  20    3.09    0.64
  -1   5 -20    2.90    0.59
  -1   5 -20    3.23    0.63
  -1   5 -21   13.48    0.82
  -1   5 -21   15.68    0.90
   1  -5  21   15.18    1.01
  -1   5 -21   15.00    0.95
   1  -5  21   13.11    1.08
   1  -5  21   13.89    1.21
  -1   5 -22    6.75    0.58
   1  -5  22    7.57    0.54
   1  -5  22    7.54    0.67
   1  -5  23    0.09    0.24
   1  -5  23    0.29    0.18
  -1   4  22    0.54    0.49
  -1   4  22   -0.08    0.24
   1  -4 -22    0.16    0.30
  -1   4  22    0.16    0.26
  -1   4  21   13.12    1.17
  -1   4  21   13.28    0.82
   1  -4 -21   12.29    0.65
   1  -4 -21   12.68    0.87
  -1   4  21   14.03    0.89
  -1   4  20    7.86    0.76
   1  -4 -20    7.99    0.55
   1  -4 -20    8.98    0.87
   1  -4 -20    7.97    0.63
   1  -4 -20    9.75    0.72
  -1   4  19    2.42    0.61
   1  -4 -19    3.06    0.43
   1  -4 -19    2.44    0.69
   1  -4 -19    2.28    0.46
   1  -4 -18   20.40    1.17
   1  -4 -18   21.08    1.25
  -1   4  18   21.20    1.37
  -1   4  18   18.57    1.38
   1  -4 -18   22.18    1.42
   1  -4 -17   20.90    1.40
  -1   4  17   20.87    1.39
   1  -4 -17   21.05    1.31
  -1   4  17   21.21    1.60
  -1   4  17   20.48    1.28
   1  -4 -16   13.09    1.02
  -1   4  16   11.60    1.23
   1  -4 -16   13.46    1.14
  -1   4  16   15.29    1.22
   1  -4 -16   13.58    1.10
  -1   4  16   15.72    1.17
   1  -4 -16   15.07    2.23
  -1   4  15   35.01    1.77
  -1   4  15   36.83    2.07
   1  -4 -15   36.41    1.71
   1  -4 -15   29.85    2.93
   1  -4 -15   33.69    1.58
  -1   4  15   35.84    3.42
   1  -4 -15   34.42    3.33
   1  -4 -15   35.36    1.76
   1  -4 -14   -0.01    0.38
   1  -4 -14    0.52    0.47
   1  -4 -14   -1.80    0.85
   1  -4 -14   -0.05    0.49
   1  -4 -14   -0.52    0.94
  -1   4  14    0.03    0.41
  -1   4  14    0.21    0.99
  -1   4  14    0.05    0.52
  -1   4  14    0.11    0.44
   1  -4 -13   48.59    3.62
   1  -4 -13   47.61    3.29
   1  -4 -13   49.63    3.68
   1  -4 -13   44.02    3.43
  -1   4  13   48.53    3.68
  -1   4  13   46.97    2.23
   1  -4 -13   50.26    1.89
   1  -4 -13   49.06    1.92
  -1   4  13   51.06    1.95
  -1   4  12   27.32    2.72
   1  -4 -12   28.47    1.44
   1  -4 -12   28.60    1.41
   1  -4 -12   23.90    2.45
   1  -4 -12   29.18    2.83
   1  -4 -12   29.78    2.77
   1  -4 -12   28.07    1.42
   1  -4 -12   26.26    2.30
  -1   4  11    7.49    1.41
   1  -4 -11    7.71    0.79
   1  -4 -11    7.86    1.43
   1  -4 -11    6.92    1.36
   1  -4 -11    6.14    1.62
   1  -4 -11    8.93    1.53
   1  -4 -11    8.90    0.80
   1  -4 -11    9.63    1.40
  -1   4  10   90.44    4.26
   1  -4 -10   86.04    2.24
   1  -4 -10   82.96    4.07
   1  -4 -10   85.09    4.89
   1  -4 -10   89.96    4.42
   1  -4 -10   87.85    4.54
   1  -4 -10   90.95    2.30
   1  -4  -9    3.09    0.47
   1  -4  -9    3.04    0.47
   1  -4  -9    2.45    0.84
   1  -4  -9    3.15    1.15
  -1   4   9    2.40    0.83
   1  -4  -9    1.32    0.85
   1  -4  -8   25.72    2.47
   1  -4  -8   26.44    2.07
  -1   4   8   31.38    2.26
   1  -4  -8   26.96    1.15
   1  -4  -8   27.06    2.39
   1  -4  -7   36.51    2.71
  -1   4   7   43.97    2.51
   1  -4  -7   42.50    2.77
   1  -4  -7   40.74    1.33
   1  -4  -6    2.32    0.69
  -1   4   6    0.66    0.56
   1  -4  -6    2.13    0.83
   1  -4  -6    1.72    0.78
   1  -4  -5   87.49    2.92
   1  -4  -5   95.87    3.68
   1  -4  -5   91.92    3.59
  -1   4   5   92.53    3.03
   1  -4  -4   40.03    1.99
   1  -4  -4   39.33    2.16
  -1   4   4   38.40    1.75
  -1   4   4   38.40    2.33
   1  -4  -3   31.80    1.15
   1  -4  -3   32.40    1.66
   1  -4  -3   30.02    1.76
  -1   4   3   35.14    2.11
  -1   4   3   35.71    1.15
  -1   4   3   30.55    1.35
   1  -4  -2  180.71    3.83
   1  -4  -2  194.22    3.70
  -1   4   2  187.49    2.06
  -1   4   2  198.51    4.74
  -1   4   1   78.51    2.55
  -1   4   1   80.31    0.98
   1  -4  -1   80.98    2.36
  -1   4   0   80.38    2.41
   1  -4   0   76.55    1.74
   1  -4   1  141.95    1.96
  -1   4  -1  140.30    3.03
  -1   4  -1  143.35    3.73
  -1   4  -2   24.56    1.10
  -1   4  -2   23.13    1.24
   1  -4   2   21.00    0.57
   1  -4   2   21.49    1.47
  -1   4  -2   22.83    1.60
   1  -4   3  148.52    3.81
   1  -4   3  159.03    4.48
   1  -4   3  157.34    3.83
   1  -4   3  150.31    2.54
  -1   4  -3  157.10    4.17
  -1   4  -3  159.85    3.14
   1  -4   3  154.02    2.74
  -1   4  -3  156.86    3.21
   1  -4   4    6.04    1.15
   1  -4   4    7.12    0.95
   1  -4   4    6.78    0.46
  -1   4  -4    7.22    0.88
  -1   4  -4    7.42    0.82
   1  -4   4    5.48    0.68
   1  -4   5   18.00    1.80
  -1   4  -5   18.74    1.47
   1  -4   5   20.73    2.02
   1  -4   5   17.53    1.49
   1  -4   5   18.83    1.31
  -1   4  -5   22.43    1.53
  -1   4  -6   91.66    2.42
  -1   4  -6   91.30    3.39
   1  -4   6   95.64    4.41
   1  -4   6   82.50    2.98
   1  -4   7    1.31    0.68
  -1   4  -7    1.00    0.26
  -1   4  -7    0.76    0.73
   1  -4   7    1.04    1.18
   1  -4   7    1.71    0.49
   1  -4   8  115.44    4.15
  -1   4  -8  109.23    3.11
  -1   4  -8  111.66    4.36
   1  -4   8  112.66    5.47
   1  -4   8  110.30    2.65
   1  -4   9   87.55    3.91
  -1   4  -9   91.56    4.22
  -1   4  -9   90.54    3.04
   1  -4   9   97.81    5.11
   1  -4   9   91.69    2.58
   1  -4  10   10.98    1.57
  -1   4 -10    8.64    1.53
   1  -4  10   10.23    0.98
   1  -4  10    9.96    1.96
   1  -4  10    9.02    0.97
   1  -4  11   76.53    4.14
  -1   4 -11   78.07    4.45
   1  -4  11   85.33    4.13
   1  -4  11   81.66    2.72
   1  -4  11   80.69    5.18
   1  -4  11   81.00    2.73
  -1   4 -12    5.43    1.35
   1  -4  12    6.85    0.97
   1  -4  12    8.59    1.42
   1  -4  12    9.26    2.11
   1  -4  12    5.79    1.30
   1  -4  13   25.79    2.73
  -1   4 -13   23.66    2.83
  -1   4 -13   26.14    2.92
   1  -4  13   25.82    1.73
   1  -4  13   26.04    2.85
  -1   4 -13   27.32    1.35
   1  -4  13   22.32    3.02
  -1   4 -14   44.87    1.85
  -1   4 -14   44.75    1.84
   1  -4  14   46.24    2.38
   1  -4  14   42.41    3.72
   1  -4  14   48.28    4.50
  -1   4 -14   48.14    4.17
   1  -4  14   42.61    3.69
  -1   4 -14   43.36    3.85
   1  -4  14   45.55    2.35
  -1   4 -14   44.56    1.75
  -1   4 -15    0.21    0.43
  -1   4 -15    0.75    0.53
  -1   4 -15    0.87    0.43
  -1   4 -15   -0.09    0.41
   1  -4  15    0.96    0.79
   1  -4  15    0.46    0.47
   1  -4  15    0.40    1.30
  -1   4 -15    2.50    1.05
  -1   4 -15    0.52    0.34
   1  -4  15    1.79    1.05
  -1   4 -15    0.65    1.19
   1  -4  15    0.52    0.61
  -1   4 -16   27.55    1.45
  -1   4 -16   28.73    1.47
  -1   4 -16   28.90    1.52
   1  -4  16   29.71    2.08
   1  -4  16   29.69    2.05
  -1   4 -16   26.92    1.47
  -1   4 -16   29.68    1.60
  -1   4 -16   28.55    1.70
   1  -4  16   27.16    3.30
   1  -4  17   20.94    1.76
   1  -4  17   21.33    1.86
  -1   4 -17   19.57    1.25
  -1   4 -17   20.78    1.38
  -1   4 -17   19.96    1.43
   1  -4  17   18.35    1.34
  -1   4 -17   20.07    1.22
  -1   4 -17   20.36    1.29
   1  -4  18    2.06    0.90
   1  -4  18    2.61    0.85
  -1   4 -18    2.02    0.49
  -1   4 -18    1.93    0.64
   1  -4  18    1.65    0.66
  -1   4 -18    2.68    0.67
   1  -4  18    2.43    0.65
  -1   4 -18    2.66    0.59
  -1   4 -18    1.87    0.45
  -1   4 -19   20.73    1.16
  -1   4 -19   23.39    1.38
  -1   4 -19   21.22    1.35
   1  -4  19   23.00    1.47
   1  -4  19   20.63    1.64
   1  -4  19   22.21    1.76
  -1   4 -19   20.47    1.22
  -1   4 -20    8.07    0.86
   1  -4  20    6.89    0.85
  -1   4 -20    7.23    0.78
   1  -4  20    6.88    0.97
   1  -4  20    7.49    1.12
  -1   4 -20    6.80    0.70
  -1   4 -21   11.35    0.87
  -1   4 -21    9.84    0.80
   1  -4  21   10.42    0.91
   1  -4  21   11.15    1.14
  -1   4 -21    9.57    0.70
  -1   4 -22   13.81    0.82
  -1   4 -22   13.01    0.72
   1  -4  22   14.01    0.88
   1  -4  22   12.39    0.68
   1  -4  23    0.54    0.22
   1  -4  23   -0.10    0.37
   1  -4  23    0.82    0.30
  -1   4 -23    0.08    0.24
  -1   3  23   11.20    0.75
   1  -3 -23   10.64    0.55
   1  -3 -22   -0.06    0.33
  -1   3  22   -0.17    0.28
   1  -3 -22   -0.20    0.21
  -1   3  22   -0.24    0.32
   1  -3 -21   13.69    0.79
   1  -3 -21   13.21    0.94
  -1   3  21   14.63    0.94
  -1   3  20   12.61    1.00
  -1   3  20   13.61    1.05
   1  -3 -20   13.40    1.06
   1  -3 -20   10.99    0.81
   1  -3 -20   12.90    0.80
  -1   3  19   -0.75    0.67
   1  -3 -19    0.42    0.56
   1  -3 -19    0.38    0.38
   1  -3 -19    0.51    0.19
   1  -3 -19   -0.62    0.42
  -1   3  19    0.43    0.51
  -1   3  18   11.83    1.10
  -1   3  18   11.13    0.91
   1  -3 -18   11.90    1.08
   1  -3 -18   11.66    0.97
  -1   3  18   11.32    1.17
  -1   3  17    9.79    0.90
   1  -3 -17    9.92    0.90
  -1   3  17   11.09    1.08
   1  -3 -17    9.76    1.03
   1  -3 -16    7.66    0.83
  -1   3  16    6.03    0.94
   1  -3 -16    8.23    0.88
   1  -3 -16    8.56    0.95
  -1   3  16    8.70    0.86
  -1   3  15   48.98    1.88
   1  -3 -15   46.52    3.56
  -1   3  15   43.23    2.23
   1  -3 -15   47.58    1.99
  -1   3  15   47.83    3.92
   1  -3 -15   43.58    1.84
   1  -3 -15   46.54    1.86
   1  -3 -15   40.24    3.58
   1  -3 -15   49.74    3.82
  -1   3  14    1.29    0.60
   1  -3 -14    0.83    0.45
  -1   3  14    0.42    0.63
   1  -3 -14    0.45    0.40
   1  -3 -14    1.85    1.10
  -1   3  14   -1.01    1.01
  -1   3  14    0.88    0.43
   1  -3 -14    0.34    0.38
   1  -3 -14   -1.00    1.25
   1  -3 -14    0.34    0.99
   1  -3 -14    0.04    0.61
  -1   3  13   52.72    3.81
   1  -3 -13   51.28    3.50
   1  -3 -13   52.10    1.94
   1  -3 -13   48.63    3.50
   1  -3 -13   48.30    3.63
   1  -3 -13   53.60    1.88
   1  -3 -12   12.97    0.93
   1  -3 -12   12.82    0.96
   1  -3 -12   12.63    1.55
   1  -3 -12   13.10    1.79
   1  -3 -12   14.09    1.00
   1  -3 -12   12.05    1.75
   1  -3 -12   10.12    1.69
  -1   3  12   10.94    1.72
   1  -3 -11    7.94    0.78
   1  -3 -11   10.25    1.36
   1  -3 -11    9.37    1.47
   1  -3 -11    8.41    0.76
   1  -3 -11    9.07    1.50
   1  -3 -11    8.38    1.47
   1  -3 -11    9.16    1.85
  -1   3  11    9.84    1.61
   1  -3 -10   83.64    2.14
   1  -3 -10   87.09    4.30
   1  -3 -10   78.88    3.91
   1  -3 -10   88.68    2.20
   1  -3 -10   80.28    3.93
   1  -3 -10   79.42    3.96
   1  -3 -10   80.19    4.54
  -1   3  10   84.99    4.09
   1  -3  -9    3.52    1.00
   1  -3  -9    3.37    0.47
  -1   3   9    4.23    1.02
   1  -3  -9    3.02    1.14
   1  -3  -9    3.14    0.94
   1  -3  -9    3.35    0.50
   1  -3  -8   67.74    1.73
   1  -3  -8   64.46    3.13
   1  -3  -8   67.97    3.69
  -1   3   8   73.53    3.39
   1  -3  -8   68.88    3.43
   1  -3  -7   78.96    3.68
   1  -3  -7   71.49    3.08
   1  -3  -7   74.92    3.40
  -1   3   7   80.50    3.31
   1  -3  -6   12.58    1.23
   1  -3  -6   15.44    1.62
  -1   3   6   15.18    1.40
   1  -3  -6   14.59    1.49
   1  -3  -5   65.24    2.85
  -1   3   5   67.02    2.54
   1  -3  -4   20.22    1.51
  -1   3   4   17.26    1.19
   1  -3  -4   19.52    1.31
   1  -3  -3   71.34    2.40
  -1   3   3   71.26    1.98
   1  -3  -3   74.37    2.27
   1  -3  -3   74.28    1.56
   1  -3  -2  449.56    5.18
  -1   3   2  461.04    2.14
  -1   3   2  451.11    3.90
   1  -3  -1  126.56    2.43
  -1   3   1  123.42    1.62
  -1   3   1  125.20    1.13
  -1   3   0   13.04    0.87
  -1   3  -1   13.33    0.61
  -1   3  -1   13.15    0.80
   1  -3   1   13.08    0.43
   1  -3   2  137.96    3.11
  -1   3  -2  133.08    2.42
   1  -3   2  136.92    2.10
  -1   3  -2  141.85    2.40
  -1   3  -3  458.64    5.36
   1  -3   3  469.47    6.85
   1  -3   4    0.45    0.66
  -1   3  -4    0.59    0.53
   1  -3   4    0.75    0.73
   1  -3   4    1.04    0.42
   1  -3   5   38.57    2.46
  -1   3  -5   34.78    1.94
  -1   3  -5   36.68    1.48
   1  -3   5   36.27    1.83
   1  -3   6  124.64    4.77
  -1   3  -6  116.84    3.83
   1  -3   6  117.99    3.59
   1  -3   7    5.49    1.36
  -1   3  -7    8.81    1.36
   1  -3   7    7.08    1.08
   1  -3   8   27.33    2.51
   1  -3   8   28.59    1.35
  -1   3  -8   26.42    2.20
   1  -3   8   26.16    2.05
   1  -3   9   82.42    3.54
   1  -3   9   79.13    4.45
  -1   3  -9   76.67    3.87
   1  -3   9   80.06    3.75
   1  -3   9   82.47    2.38
   1  -3  10   34.17    1.67
   1  -3  10   31.94    2.27
   1  -3  10   36.76    3.27
   1  -3  10   36.05    1.68
  -1   3 -10   33.03    2.80
   1  -3  10   31.68    2.54
   1  -3  11   26.97    2.13
   1  -3  11   30.95    1.67
   1  -3  11   28.78    2.62
   1  -3  11   30.58    3.10
  -1   3 -11   30.38    2.77
  -1   3 -12   32.24    3.02
   1  -3  12   33.11    1.83
   1  -3  12   33.66    2.97
   1  -3  12   30.75    3.34
   1  -3  12   32.31    2.98
   1  -3  13   12.25    1.93
   1  -3  13   12.79    1.26
   1  -3  13   10.92    1.75
   1  -3  13   11.23    2.25
  -1   3 -13    9.25    1.83
   1  -3  14   36.13    1.60
   1  -3  14   33.79    3.16
  -1   3 -14   36.20    1.61
   1  -3  14   37.77    3.42
   1  -3  14   39.36    2.18
  -1   3 -14   35.28    1.57
  -1   3 -14   35.51    1.58
  -1   3 -14   38.40    1.73
   1  -3  14   33.83    2.04
  -1   3 -14   34.52    3.48
  -1   3 -15    1.85    0.58
   1  -3  15    2.17    1.34
   1  -3  15    2.32    0.81
   1  -3  15    1.35    0.77
  -1   3 -15    1.56    0.50
  -1   3 -15    1.14    1.11
   1  -3  15    1.10    0.89
  -1   3 -15    1.42    0.71
  -1   3 -15    1.98    0.46
  -1   3 -15    1.78    0.50
  -1   3 -16   30.52    1.56
  -1   3 -16   31.44    1.53
   1  -3  16   28.54    1.98
   1  -3  16   29.84    2.08
  -1   3 -16   32.90    1.55
  -1   3 -16   29.88    1.60
   1  -3  16   28.86    1.64
  -1   3 -17   23.21    1.34
  -1   3 -17   22.35    1.36
  -1   3 -17   24.09    1.46
  -1   3 -17   23.00    1.32
   1  -3  17   21.94    1.45
   1  -3  17   21.67    1.83
   1  -3  17   21.46    1.73
  -1   3 -18    9.03    0.98
  -1   3 -18    7.54    0.83
  -1   3 -18    8.07    0.84
  -1   3 -18    9.13    0.84
   1  -3  18    8.56    1.03
  -1   3 -18    8.42    1.02
   1  -3  18    7.67    1.19
   1  -3  18    9.21    1.25
  -1   3 -19   28.92    1.51
  -1   3 -19   29.34    1.42
  -1   3 -19   29.70    1.39
  -1   3 -19   31.30    1.38
  -1   3 -19   30.72    1.67
   1  -3  19   32.95    1.73
   1  -3  19   28.74    1.89
   1  -3  19   29.94    1.99
   1  -3  20    1.03    0.69
   1  -3  20    2.31    0.87
  -1   3 -20    0.61    0.52
  -1   3 -20    1.07    0.39
  -1   3 -20    1.02    0.41
   1  -3  20    2.08    0.73
  -1   3 -20    1.37    0.54
   1  -3  21    7.76    0.68
  -1   3 -21    8.37    0.78
  -1   3 -21    7.73    0.60
   1  -3  21    8.51    0.84
  -1   3 -21    8.49    0.81
   1  -3  22   11.86    0.67
  -1   3 -22   12.41    0.79
   1  -3  22   12.53    0.84
  -1   3 -22   12.85    0.78
   1  -3  23    2.00    0.33
  -1   3 -23    1.02    0.29
   1  -3  23    1.58    0.39
   1  -3  23    1.27    0.30
  -1   2  23    9.86    0.59
   1  -2 -23    9.55    0.57
  -1   2  23    9.71    0.81
   1  -2 -23    9.58    0.59
  -1   2  22    0.21    0.36
   1  -2 -22    0.29    0.36
   1  -2 -22   -0.17    0.28
  -1   2  21    8.99    0.86
  -1   2  21    8.98    0.82
   1  -2 -21   10.36    0.88
   1  -2 -21    9.66    0.75
  -1   2  21    9.26    0.68
  -1   2  20   11.15    1.08
  -1   2  20   10.26    0.96
   1  -2 -20   10.93    1.01
   1  -2 -20   10.98    0.90
  -1   2  20   10.78    0.83
  -1   2  19    2.01    0.76
  -1   2  19    0.51    0.56
   1  -2 -19    0.51    0.43
  -1   2  19    0.06    0.43
   1  -2 -19    0.39    0.52
  -1   2  18   21.52    1.30
   1  -2 -18   19.89    1.36
   1  -2 -18   19.76    1.21
  -1   2  17    1.72    0.65
   1  -2 -17    1.99    0.47
   1  -2 -17    2.20    0.64
   1  -2 -17    2.59    0.55
  -1   2  17    3.32    0.63
  -1   2  17    2.17    0.83
  -1   2  16   24.59    1.92
  -1   2  16   25.64    1.44
   1  -2 -16   24.79    1.46
   1  -2 -16   23.91    2.45
   1  -2 -16   19.07    2.76
   1  -2 -16   24.49    1.47
  -1   2  16   24.35    1.68
   1  -2 -16   24.84    1.37
   1  -2 -15   49.92    1.86
   1  -2 -15   52.58    3.54
  -1   2  15   48.17    2.34
  -1   2  15   49.03    2.57
   1  -2 -15   48.63    1.93
  -1   2  15   54.04    4.17
   1  -2 -15   49.79    2.00
  -1   2  15   49.68    2.33
   1  -2 -15   49.05    3.57
   1  -2 -15   45.06    3.87
   1  -2 -14    3.38    0.87
  -1   2  14    2.93    0.73
  -1   2  14    3.17    0.69
   1  -2 -14    4.15    1.38
   1  -2 -14    3.51    1.03
  -1   2  14    2.71    0.71
   1  -2 -14    3.40    0.57
   1  -2 -14    3.97    0.68
   1  -2 -14    3.08    0.57
  -1   2  14    4.91    1.33
  -1   2  13   88.28    4.89
   1  -2 -13   82.78    4.17
   1  -2 -13   90.15    2.47
   1  -2 -13   81.80    4.69
   1  -2 -13   81.77    4.37
   1  -2 -13   88.28    2.29
  -1   2  12    8.38    1.64
   1  -2 -12    8.03    1.29
   1  -2 -12    8.29    0.76
   1  -2 -12   10.88    1.79
   1  -2 -12    8.28    1.33
   1  -2 -12    8.75    0.74
   1  -2 -12    8.83    0.81
  -1   2  11   63.13    3.74
   1  -2 -11   61.69    3.38
   1  -2 -11   59.84    1.86
   1  -2 -11   60.59    3.37
   1  -2 -11   58.81    3.60
   1  -2 -11   59.33    1.85
   1  -2 -10   59.93    1.76
   1  -2 -10   58.42    3.34
   1  -2 -10   60.39    3.20
   1  -2 -10   62.39    1.79
  -1   2  10   60.71    3.45
   1  -2 -10   53.01    3.25
   1  -2 -10   56.59    3.16
   1  -2 -10   58.21    3.77
   1  -2  -9   18.52    0.96
   1  -2  -9   18.87    1.73
   1  -2  -9   17.90    2.12
   1  -2  -9   19.40    1.91
   1  -2  -9   20.40    1.93
  -1   2   9   15.51    1.79
   1  -2  -8   68.03    1.66
   1  -2  -8   67.38    3.19
   1  -2  -8   66.52    3.58
  -1   2   8   75.54    3.38
   1  -2  -8   69.58    3.29
   1  -2  -7   23.99    1.79
   1  -2  -7   27.12    2.17
   1  -2  -7   23.31    1.81
  -1   2   7   23.72    1.85
   1  -2  -6    6.88    0.92
   1  -2  -6    8.08    1.23
   1  -2  -6    6.00    0.95
  -1   2   6    8.62    1.12
   1  -2  -6    8.35    1.05
   1  -2  -5   74.93    2.89
  -1   2   5   69.19    2.53
   1  -2  -4  184.95    4.00
  -1   2   4  165.01    3.43
   1  -2  -3   26.76    1.40
  -1   2   3   24.22    1.14
   1  -2  -2   54.71    1.59
  -1   2   2   58.17    1.33
   1  -2  -2   58.52    1.29
   1  -2  -1   11.25    0.58
  -1   2   1   12.06    0.48
  -1   2   1   10.60    0.45
  -1   2   1   10.04    0.49
  -1   2   1   11.02    0.35
  -1   2   0  395.16    3.39
  -1   2  -1  102.27    1.66
   1  -2   1   97.50    1.42
  -1   2  -1   98.71    1.50
   1  -2   2    4.33    0.54
  -1   2  -2    5.19    0.56
   1  -2   2    5.01    0.51
   1  -2   2    3.90    0.65
  -1   2  -3   47.98    1.78
   1  -2   3   52.33    1.75
   1  -2   3   46.71    2.01
   1  -2   4    9.85    0.96
  -1   2  -4   11.68    1.08
   1  -2   5   68.14    2.55
  -1   2  -5   66.09    2.67
  -1   2  -5   66.22    1.24
   1  -2   5   64.72    3.08
   1  -2   6  136.98    3.90
  -1   2  -6  125.90    3.94
  -1   2  -6  129.34    2.11
   1  -2   6  137.08    4.61
   1  -2   7    0.16    0.78
  -1   2  -7    0.61    0.23
  -1   2  -7    0.61    0.81
   1  -2   7    1.01    0.75
   1  -2   7    0.62    0.61
   1  -2   8   23.09    1.72
   1  -2   8   23.33    2.31
   1  -2   8   22.86    1.19
   1  -2   8   21.67    1.89
  -1   2  -8   23.32    2.09
  -1   2  -8   22.36    1.14
   1  -2   9    9.29    1.62
  -1   2  -9    8.66    1.43
   1  -2   9    9.21    1.44
   1  -2   9    9.13    1.17
   1  -2  10    0.52    0.49
   1  -2  10    0.21    0.89
  -1   2 -10   -0.02    0.86
   1  -2  10    0.41    0.73
  -1   2 -10    0.71    0.29
   1  -2  11  126.80    5.35
   1  -2  11  126.28    4.25
  -1   2 -11  125.95    2.31
   1  -2  11  132.01    3.32
   1  -2  11  129.32    5.41
   1  -2  11  122.76    6.00
  -1   2 -11  122.59    5.50
   1  -2  12    7.25    0.97
   1  -2  12    6.65    1.41
   1  -2  12    6.89    1.40
  -1   2 -12    7.20    1.66
   1  -2  13   24.00    2.68
   1  -2  13   24.92    2.59
   1  -2  13   23.96    1.24
   1  -2  13   23.11    1.62
  -1   2 -13   25.21    2.90
  -1   2 -14   40.23    1.74
  -1   2 -14   39.83    1.63
   1  -2  14   40.57    2.22
   1  -2  14   36.01    2.09
  -1   2 -14   38.35    1.62
   1  -2  14   39.97    3.50
   1  -2  14   40.36    3.33
  -1   2 -14   38.16    1.68
  -1   2 -14   36.37    3.55
  -1   2 -15    0.36    0.42
   1  -2  15    0.86    0.92
  -1   2 -15    1.11    0.74
   1  -2  15   -0.06    0.48
   1  -2  15    1.19    0.86
   1  -2  15   -0.34    0.67
  -1   2 -15    0.79    0.36
  -1   2 -15    0.73    0.51
  -1   2 -15    0.64    0.36
  -1   2 -16   40.40    1.68
   1  -2  16   41.38    2.38
   1  -2  16   35.12    2.19
   1  -2  16   40.52    1.92
  -1   2 -16   42.65    1.77
  -1   2 -16   40.58    1.86
  -1   2 -16   37.10    1.65
  -1   2 -16   39.83    1.80
   1  -2  17   12.42    1.40
   1  -2  17   11.81    1.45
   1  -2  17   12.31    1.11
  -1   2 -17   13.04    0.96
  -1   2 -17   12.57    1.00
  -1   2 -17   13.52    1.10
  -1   2 -17   13.87    1.14
   1  -2  17   12.89    1.20
   1  -2  18    7.19    0.98
   1  -2  18    6.58    1.13
   1  -2  18    5.58    1.07
  -1   2 -18    7.31    0.74
  -1   2 -18    6.91    0.89
  -1   2 -18    7.20    0.75
  -1   2 -18    6.84    0.86
  -1   2 -19   42.24    1.77
  -1   2 -19   42.60    1.60
  -1   2 -19   43.88    1.84
   1  -2  19   40.62    2.25
   1  -2  19   39.33    2.23
  -1   2 -19   43.51    1.99
   1  -2  19   44.09    1.97
   1  -2  20    0.21    0.42
  -1   2 -20   -0.16    0.41
  -1   2 -20    0.40    0.49
  -1   2 -20   -0.02    0.53
   1  -2  20   -0.04    0.57
   1  -2  21   10.45    0.77
  -1   2 -21   10.28    0.77
   1  -2  21   11.41    0.94
  -1   2 -21   10.34    0.88
  -1   2 -21   11.03    0.86
   1  -2  22    9.94    0.74
  -1   2 -22    9.47    0.70
  -1   2 -22   10.04    0.73
   1  -2  22    9.76    0.75
   1  -2  23    0.33    0.25
  -1   2 -23   -0.02    0.22
   1  -1 -23    6.56    0.52
  -1   1  23    6.65    0.55
   1  -1 -23    7.64    0.53
   1  -1 -23    6.51    0.53
   1  -1 -22   -0.28    0.39
  -1   1  22   -0.06    0.38
   1  -1 -22   -0.24    0.34
  -1   1  22    0.11    0.28
  -1   1  21   14.97    1.11
  -1   1  21   13.15    0.92
  -1   1  21   14.47    1.05
   1  -1 -21   13.71    0.94
   1  -1 -21   14.64    1.02
  -1   1  20    7.62    0.80
  -1   1  20    7.47    0.90
   1  -1 -20    7.33    0.85
   1  -1 -20    7.66    0.81
   1  -1 -19    7.54    0.86
   1  -1 -19    5.34    0.76
  -1   1  19    6.17    0.79
   1  -1 -18   14.57    1.17
  -1   1  18   13.82    1.33
  -1   1  18   14.20    1.16
   1  -1 -18   14.28    1.00
  -1   1  18   15.11    1.58
   1  -1 -17    1.65    0.39
  -1   1  17    1.27    0.85
  -1   1  17    0.71    0.61
  -1   1  17    0.41    0.55
   1  -1 -17    1.84    0.57
   1  -1 -17    0.94    0.43
  -1   1  17    1.13    0.47
   1  -1 -17    1.15    0.51
  -1   1  16   22.07    1.58
   1  -1 -16   22.95    1.42
   1  -1 -16   22.31    2.89
  -1   1  16   24.75    3.08
   1  -1 -16   23.36    1.20
   1  -1 -16   20.11    1.29
  -1   1  16   22.46    1.70
  -1   1  16   20.24    1.75
   1  -1 -16   23.45    1.28
   1  -1 -15   68.83    2.10
   1  -1 -15   70.56    3.82
   1  -1 -15   72.24    2.35
  -1   1  15   68.53    2.66
   1  -1 -15   64.81    4.59
  -1   1  15   68.98    4.73
   1  -1 -15   70.28    2.34
  -1   1  15   69.51    2.77
  -1   1  15   71.25    2.99
   1  -1 -15   70.02    2.04
   1  -1 -14    0.12    0.98
   1  -1 -14   -0.68    0.43
  -1   1  14    0.79    0.63
  -1   1  14    1.21    1.12
   1  -1 -14    1.26    0.51
   1  -1 -14    0.19    0.30
   1  -1 -14    0.71    0.35
   1  -1 -13   52.23    3.26
   1  -1 -13   52.81    3.81
  -1   1  13   57.34    3.98
   1  -1 -13   54.26    1.88
   1  -1 -13   56.73    3.25
   1  -1 -13   55.13    1.74
   1  -1 -12   12.64    1.91
   1  -1 -12   11.42    1.50
  -1   1  12   10.64    1.82
   1  -1 -12   11.94    0.90
   1  -1 -12   12.92    1.55
   1  -1 -12   11.36    0.80
   1  -1 -11   22.58    2.24
   1  -1 -11   23.96    2.03
  -1   1  11   25.76    2.41
   1  -1 -11   22.56    1.11
   1  -1 -11   22.67    1.93
   1  -1 -11   24.72    1.18
   1  -1 -10  102.36    2.20
   1  -1 -10  101.63    3.93
   1  -1 -10  102.21    4.42
  -1   1  10  105.07    4.48
   1  -1 -10  106.49    2.25
   1  -1 -10  103.11    3.90
   1  -1 -10  101.86    4.13
  -1   1   9    1.26    0.92
   1  -1  -9    2.16    0.39
   1  -1  -9    1.74    0.69
   1  -1  -9    2.04    0.88
   1  -1  -9    2.04    0.75
   1  -1  -8   44.47    2.61
   1  -1  -8   44.93    2.37
   1  -1  -8   43.70    2.83
   1  -1  -8   46.52    2.54
  -1   1   8   44.82    2.65
   1  -1  -7  118.90    3.84
   1  -1  -7  123.48    3.63
   1  -1  -7  129.15    4.36
   1  -1  -7  120.70    3.78
  -1   1   7  119.52    3.89
   1  -1  -6    6.77    1.11
   1  -1  -6    5.68    0.91
   1  -1  -6    6.24    0.87
  -1   1   6    5.55    0.97
   1  -1  -5  206.80    4.14
   1  -1  -5  219.64    4.67
  -1   1   5  213.46    4.31
   1  -1  -4  141.09    2.97
   1  -1  -4  143.30    3.31
  -1   1   4  140.79    3.07
   1  -1  -3   12.20    0.77
   1  -1  -3   12.07    0.89
  -1   1   3   10.63    0.78
   1  -1  -2  242.79    2.93
   1  -1  -2  251.76    2.41
   1  -1  -2  246.52    2.46
  -1   1   2  246.34    2.63
  -1   1   1   11.47    0.50
   1  -1  -1   11.75    0.56
   1  -1  -1   10.84    0.43
  -1   1   1   10.26    0.63
  -1   1   1   10.34    0.51
  -1   1   1    9.84    0.57
  -1   1   0  368.63    3.49
  -1   1   0  375.98    2.92
  -1   1   0  375.55    3.28
   1  -1   1  256.71    2.92
   1  -1   1  246.73    2.39
  -1   1  -1  261.24    1.60
  -1   1  -1  253.30    2.37
   1  -1   1  249.57    2.14
   1  -1   2  279.40    3.36
  -1   1  -2  271.01    3.37
  -1   1  -2  270.51    2.65
   1  -1   3  315.34    4.31
  -1   1  -3  335.69    4.59
   1  -1   4   70.56    2.22
   1  -1   4   65.78    2.28
  -1   1  -4   69.71    2.45
   1  -1   5  118.88    3.00
   1  -1   5  112.79    3.34
  -1   1  -5  117.81    3.58
   1  -1   6   56.35    2.21
   1  -1   6   58.59    2.99
   1  -1   6   53.41    2.53
  -1   1  -6   58.99    2.81
   1  -1   7    1.48    0.58
  -1   1  -7    0.84    0.31
  -1   1  -7    2.01    1.14
  -1   1  -7    0.26    0.90
   1  -1   7    0.50    0.70
   1  -1   7    1.40    0.80
   1  -1   8   46.78    2.21
   1  -1   8   46.10    2.72
  -1   1  -8   45.10    2.84
  -1   1  -8   42.89    1.84
  -1   1  -8   45.06    2.13
   1  -1   8   45.49    3.07
   1  -1   8   46.67    2.75
   1  -1   9   41.33    2.16
   1  -1   9   38.47    2.64
   1  -1   9   46.12    2.95
  -1   1  -9   39.71    2.85
  -1   1  -9   44.30    2.02
   1  -1   9   44.46    3.22
   1  -1  10   13.89    1.73
  -1   1 -10   14.91    0.81
   1  -1  10   15.77    1.92
  -1   1 -10   14.76    1.89
  -1   1 -10   15.11    1.21
   1  -1  11   93.44    4.46
   1  -1  11   95.08    2.18
   1  -1  11   96.02    2.88
  -1   1 -11   96.49    2.11
   1  -1  11  105.34    4.92
  -1   1 -11   95.69    4.90
   1  -1  12    2.13    0.48
  -1   1 -12    1.86    0.40
   1  -1  12    2.89    0.86
   1  -1  12    1.63    0.78
  -1   1 -12    3.09    1.44
  -1   1 -13   41.06    3.64
   1  -1  13   39.26    3.14
   1  -1  13   40.36    1.79
  -1   1 -13   41.23    1.53
   1  -1  13   42.89    3.52
   1  -1  14   49.09    2.42
   1  -1  14   53.34    2.54
  -1   1 -14   51.66    1.98
  -1   1 -14   51.08    1.83
   1  -1  14   48.59    2.00
   1  -1  14   55.96    4.19
  -1   1 -14   50.76    4.20
  -1   1 -15    3.77    0.68
   1  -1  15    3.77    1.30
   1  -1  15    3.42    0.91
   1  -1  15    3.97    0.89
   1  -1  15    3.65    0.71
  -1   1 -15    4.43    0.58
  -1   1 -15    4.20    0.62
  -1   1 -15    4.62    1.55
  -1   1 -15    3.78    0.67
  -1   1 -16   59.51    2.20
  -1   1 -16   61.21    2.03
  -1   1 -16   58.86    2.22
   1  -1  16   59.89    2.81
   1  -1  16   58.99    2.82
   1  -1  16   62.94    2.42
  -1   1 -17    2.75    0.65
  -1   1 -17    2.14    0.61
   1  -1  17    2.37    0.91
   1  -1  17    2.45    0.92
   1  -1  17    2.24    0.68
  -1   1 -18    7.32    0.92
  -1   1 -18    6.77    0.83
   1  -1  18    7.72    1.17
   1  -1  18    6.44    1.14
   1  -1  18    7.72    0.96
  -1   1 -19   18.39    1.23
  -1   1 -19   15.96    1.15
   1  -1  19   17.66    1.21
   1  -1  19   16.71    1.26
  -1   1 -20    1.47    0.52
  -1   1 -20    0.62    0.43
   1  -1  20    1.14    0.47
  -1   1 -20    1.64    0.66
   1  -1  20    1.32    0.60
  -1   1 -21    9.48    0.79
  -1   1 -21    8.97    0.75
   1  -1  21    9.03    0.71
  -1   1 -21    9.74    0.86
   1  -1  21    9.40    0.83
   1  -1  22    4.02    0.66
   1  -1  22    3.86    0.52
  -1   1 -22    4.36    0.54
  -1   1 -22    4.30    0.49
   1  -1  22    4.36    0.52
   1  -1  23    0.28    0.22
   1   0 -23    6.23    0.54
  -1   0  23    6.83    0.58
  -1   0  23    5.73    0.48
   1   0 -23    6.37    0.53
   1   0 -23    5.86    0.48
   1   0 -22   -0.31    0.36
  -1   0  22   -0.27    0.48
   1   0 -22    0.45    0.39
  -1   0  22    0.13    0.34
   1   0 -22    0.39    0.41
  -1   0  22   -0.63    0.48
   1   0 -21   22.82    1.23
  -1   0  21   23.98    1.32
  -1   0  21   22.78    1.23
   1   0 -21   22.01    1.20
   1   0 -20    9.32    0.92
  -1   0  20   10.64    0.95
   1   0 -20    9.93    0.91
  -1   0  19   18.04    1.27
  -1   0  19   16.16    1.34
   1   0 -19   17.17    1.21
  -1   0  19   14.78    1.55
   1   0 -19   17.39    1.21
   1   0 -18   37.92    1.55
  -1   0  18   39.00    2.36
  -1   0  18   36.13    2.09
   1   0 -18   38.46    1.59
   1   0 -18   39.74    1.80
  -1   0  18   37.38    2.02
   1   0 -17    0.32    0.29
  -1   0  17    0.48    0.65
  -1   0  17   -0.11    0.67
  -1   0  17    1.07    0.62
   1   0 -17    0.54    0.45
   1   0 -17    0.43    0.32
   1   0 -17    0.36    0.32
   1   0 -17    0.35    0.48
   1   0 -16   12.37    0.93
  -1   0  16   10.44    1.15
   1   0 -16   12.27    1.04
  -1   0  16   12.48    2.10
   1   0 -16   12.95    2.28
   1   0 -16   13.49    0.95
   1   0 -16   13.10    0.95
  -1   0  16   11.21    1.27
  -1   0  16   12.15    1.38
   1   0 -16   12.92    1.08
   1   0 -15   41.82    1.58
   1   0 -15   42.48    1.64
   1   0 -15   42.42    1.81
   1   0 -15   37.86    3.58
  -1   0  15   44.08    3.82
  -1   0  15   45.47    2.37
  -1   0  15   45.90    2.26
   1   0 -15   39.34    1.58
  -1   0  15   42.19    2.08
   1   0 -15   42.67    1.78
   1   0 -14    1.09    0.94
   1   0 -14    0.73    0.33
   1   0 -14    0.68    0.40
  -1   0  14    1.79    1.16
   1   0 -13   48.56    1.76
   1   0 -13   50.66    3.74
   1   0 -13   50.43    3.00
   1   0 -13   50.08    2.83
   1   0 -13   49.33    1.59
  -1   0  13   51.28    3.74
   1   0 -12   38.52    1.49
   1   0 -12   33.53    2.92
   1   0 -12   38.64    2.57
   1   0 -12   37.03    2.35
   1   0 -12   37.05    1.33
  -1   0  12   36.75    3.04
   1   0 -11    7.35    0.64
   1   0 -11    7.39    1.03
   1   0 -11    7.08    0.59
  -1   0  11    6.33    1.31
   1   0 -11    7.02    1.15
   1   0 -11    5.08    1.37
   1   0 -10   55.16    2.65
   1   0 -10   55.51    2.74
   1   0 -10   55.79    3.31
  -1   0  10   52.30    3.23
   1   0 -10   55.14    1.59
   1   0  -9   20.44    1.66
   1   0  -9   21.57    0.94
  -1   0   9   19.12    1.91
   1   0  -9   22.23    1.68
   1   0  -9   18.72    1.91
  -1   0   8   75.63    1.71
   1   0  -8   85.23    3.18
  -1   0   8   83.13    3.48
  -1   0   8   81.90    3.38
   1   0  -8   81.02    3.43
   1   0  -8   82.52    2.93
   1   0  -7  143.51    3.58
   1   0  -7  138.49    4.07
  -1   0   7  139.96    4.21
   1   0  -7  140.87    3.82
  -1   0   7  135.54    2.20
   1   0  -6   13.75    1.13
   1   0  -6   10.06    1.15
  -1   0   6   12.53    1.26
   1   0  -6   12.53    1.09
   1   0  -5  467.43    6.14
   1   0  -5  476.99    5.50
   1   0  -4   40.19    1.60
   1   0  -4   41.06    1.46
  -1   0   4   38.65    1.60
   1   0  -3  144.89    2.36
   1   0  -3  147.05    2.51
  -1   0   3  142.67    2.54
   1   0  -2  183.22    2.27
   1   0  -2  177.71    2.34
   1   0  -2  178.64    2.13
  -1   0   1   18.78    0.67
   1   0  -1   18.45    0.63
  -1   0   1   20.96    0.52
  -1   0   1   21.48    0.71
   1   0  -1   21.45    0.68
  -1   0   0  292.54    2.29
   1   0   0  300.88    2.32
   1   0   0  294.19    2.05
  -1   0   0  293.81    2.59
   1   0   0  302.37    2.27
  -1   0  -1  342.96    3.17
   1   0   1  345.47    2.69
   1   0   2   23.81    1.00
   1   0   2   23.01    1.02
  -1   0  -2   22.24    1.12
   1   0   3   52.17    1.64
  -1   0  -3   49.02    1.16
  -1   0  -3   50.22    1.94
  -1   0  -4    3.40    0.37
   1   0   4    3.67    0.60
   1   0   4    3.08    0.71
  -1   0  -4    3.94    0.83
   1   0   5   43.19    1.74
  -1   0  -5   42.96    1.31
   1   0   5   42.27    2.10
  -1   0  -5   46.26    2.39
  -1   0  -6   31.00    1.22
  -1   0  -6   33.66    1.51
   1   0   6   34.01    2.07
  -1   0  -6   36.76    2.39
  -1   0  -7    6.81    0.63
  -1   0  -7    7.96    0.83
  -1   0  -7    9.04    1.51
  -1   0  -7    9.82    1.05
   1   0   7    7.65    1.25
  -1   0  -8  106.82    2.99
  -1   0  -8  104.50    2.36
  -1   0  -8  113.71    4.66
  -1   0  -8  108.67    3.59
   1   0   8  116.91    4.33
   1   0   8  110.54    4.07
  -1   0  -9   41.84    1.96
  -1   0  -9   43.97    1.33
   1   0   9   40.82    2.66
  -1   0  -9   41.76    2.37
  -1   0  -9   43.38    3.03
  -1   0  -9   45.62    3.20
   1   0   9   42.34    2.85
  -1   0 -10   13.77    0.82
   1   0  10   12.73    1.58
   1   0  10   12.57    0.79
  -1   0 -10   13.73    1.48
  -1   0 -10   14.21    1.39
  -1   0 -10   14.27    1.93
   1   0  10   15.54    1.87
  -1   0 -11   64.00    4.08
  -1   0 -11   71.80    3.22
   1   0  11   64.32    1.75
  -1   0 -11   66.33    1.84
   1   0  11   70.64    3.82
   1   0  11   72.83    4.12
  -1   0 -12    1.11    0.92
   1   0  12    0.51    0.95
  -1   0 -12    1.66    0.42
   1   0  13   52.39    3.86
  -1   0 -13   50.73    4.04
  -1   0 -13   49.29    1.73
   1   0  13   49.41    1.97
   1   0  14   42.88    2.30
   1   0  14   38.05    2.15
  -1   0 -14   39.49    1.60
  -1   0 -14   40.80    1.63
   1   0  14   37.41    1.76
  -1   0 -14   41.51    1.80
   1   0  14   42.02    3.69
  -1   0 -14   39.32    3.67
  -1   0 -14   38.81    3.18
  -1   0 -15    0.03    1.11
  -1   0 -15   -0.83    1.66
  -1   0 -15    0.15    0.50
   1   0  15   -0.38    0.55
   1   0  15   -0.36    1.27
   1   0  15    0.55    0.72
   1   0  15    0.66    0.70
  -1   0 -15    0.10    0.39
  -1   0 -16   28.95    1.60
  -1   0 -16   29.99    1.57
   1   0  16   28.35    2.05
   1   0  16   30.73    2.07
   1   0  16   29.80    1.68
  -1   0 -17    6.17    0.85
  -1   0 -17    8.22    0.90
   1   0  17    6.07    1.09
   1   0  17    7.18    1.18
   1   0  17    7.78    0.97
  -1   0 -18    7.54    0.91
   1   0  18    9.40    0.97
   1   0  18    7.92    0.96
  -1   0 -18    7.27    0.88
  -1   0 -19    8.48    0.92
   1   0  19    7.82    0.83
   1   0  19    8.28    0.91
  -1   0 -19    8.81    0.88
  -1   0 -20   -0.29    0.45
   1   0  20   -0.24    0.39
   1   0  20    0.38    0.51
  -1   0 -20    0.54    0.43
   1   0  21    5.76    0.88
   1   0  21    4.71    0.61
  -1   0 -21    4.73    0.60
   1   0  21    4.69    0.52
  -1   0 -21    4.47    0.56
   1   0  21    4.67    0.62
  -1   0 -21    5.58    0.72
   1   0  22    3.51    0.60
  -1   0 -22    3.73    0.44
   1   0  22    3.90    0.48
  -1   0 -22    3.81    0.45
  -1   0 -22    4.66    0.55
  -1  -1  24    6.88    0.45
   1   1 -24    6.70    0.44
   1   1 -23   10.45    0.70
  -1  -1  23   10.93    0.73
   1   1 -23    9.77    0.57
   1   1 -23   10.19    0.65
  -1  -1  23   10.26    0.68
   1   1 -22    0.46    0.41
  -1  -1  22    0.65    0.41
   1   1 -22    1.05    0.36
  -1  -1  22    1.19    0.47
   1   1 -22    0.84    0.39
   1   1 -21   17.63    1.14
   1   1 -21   18.34    1.08
  -1  -1  21   18.34    1.17
   1   1 -21   18.25    1.18
  -1  -1  20   10.02    1.13
  -1  -1  20    9.41    1.27
   1   1 -20   11.57    1.02
   1   1 -20    9.85    0.77
   1   1 -20   10.07    0.92
  -1  -1  20    8.67    0.88
  -1  -1  20   11.30    1.06
   1   1 -20   11.21    0.81
   1   1 -19   13.10    0.97
  -1  -1  19   11.69    1.29
  -1  -1  19   11.98    1.44
   1   1 -19   13.68    1.12
  -1  -1  19   11.53    1.10
   1   1 -19   12.46    1.04
   1   1 -19   14.40    0.98
  -1  -1  18   29.42    1.78
   1   1 -18   32.10    1.60
  -1  -1  18   30.58    2.14
  -1  -1  18   30.44    1.97
   1   1 -18   31.24    1.47
   1   1 -18   31.86    1.48
   1   1 -17    0.55    0.41
  -1  -1  17   -0.68    0.81
  -1  -1  17   -0.53    0.81
   1   1 -17   -0.43    0.48
   1   1 -17    0.03    0.37
   1   1 -17    0.45    0.46
  -1  -1  17    0.57    0.45
   1   1 -16    9.08    0.82
  -1  -1  16    8.96    1.13
  -1  -1  16    9.24    1.24
   1   1 -16    8.68    0.81
   1   1 -16    8.85    1.93
  -1  -1  16   10.67    1.99
   1   1 -16    8.52    0.88
  -1  -1  16    7.42    0.95
   1   1 -16    7.57    0.82
   1   1 -16    8.82    0.75
   1   1 -16   10.67    2.19
   1   1 -15   12.83    0.87
  -1  -1  15   13.97    1.32
  -1  -1  15   13.86    1.38
   1   1 -15   11.34    1.93
  -1  -1  15   10.28    1.80
   1   1 -15   12.39    2.14
   1   1 -15   12.19    0.92
   1   1 -15   13.42    1.01
  -1  -1  15   13.56    1.22
   1   1 -15   13.09    1.05
   1   1 -15   13.16    0.94
   1   1 -14    2.26    1.21
  -1  -1  14    3.30    1.14
   1   1 -14    2.60    0.44
   1   1 -13   46.62    1.47
  -1  -1  13   46.45    3.56
   1   1 -13   46.01    3.57
   1   1 -13   47.44    1.68
  -1  -1  13   47.98    2.13
   1   1 -12   21.72    0.97
  -1  -1  12   23.42    2.46
  -1  -1  12   22.61    1.42
   1   1 -12   25.13    1.18
   1   1 -12   24.33    1.88
   1   1 -12   21.91    2.42
   1   1 -11   46.72    2.29
  -1  -1  11   43.52    3.12
   1   1 -11   46.51    1.32
  -1  -1  11   41.62    2.57
   1   1 -11   47.89    2.54
   1   1 -11   47.07    3.30
  -1  -1  11   46.68    3.21
   1   1 -11   49.31    1.53
   1   1 -10  117.95    4.78
   1   1 -10  119.49    3.77
   1   1 -10  121.22    3.50
  -1  -1  10  121.43    4.84
  -1  -1  10  122.36    4.82
  -1  -1   9    0.75    0.89
  -1  -1   9    0.19    0.44
  -1  -1   9   -0.25    0.33
   1   1  -9   -0.06    0.82
   1   1  -9    0.59    0.49
   1   1  -9    0.04    0.43
  -1  -1   9    0.04    0.55
   1   1  -8  142.41    4.55
   1   1  -8  147.46    3.66
  -1  -1   8  154.26    4.72
   1   1  -8  143.41    3.80
  -1  -1   8  143.86    4.58
   1   1  -7  132.17    3.21
   1   1  -7  127.23    3.95
  -1  -1   7  125.47    3.96
   1   1  -7  133.26    3.37
   1   1  -6  115.63    3.46
   1   1  -6  119.70    2.83
   1   1  -6  118.79    2.88
  -1  -1   6  115.89    3.46
   1   1  -5  428.73    5.91
   1   1  -5  416.64    4.73
  -1  -1   5  418.71    5.79
   1   1  -4   98.25    2.07
   1   1  -4  101.00    2.55
  -1  -1   4   99.34    2.51
   1   1  -3   77.92    1.68
  -1  -1   3   75.74    1.91
   1   1  -3   78.49    2.00
   1   1  -2  185.07    2.34
  -1  -1   2  188.85    2.49
  -1  -1   2  183.16    2.38
  -1  -1   2  180.76    2.74
   1   1  -2  177.67    2.71
   1   1  -1    1.23    0.25
   1   1  -1    0.84    0.16
  -1  -1   1    0.84    0.20
   1   1   0   99.56    1.72
  -1  -1   0   96.83    1.48
  -1  -1  -1  117.05    2.41
  -1  -1  -1  117.30    1.98
  -1  -1  -1  107.61    1.76
   1   1   1  108.75    2.15
  -1  -1  -2    8.71    0.86
   1   1   2    9.30    0.37
  -1  -1  -2    9.92    0.68
   1   1   2    8.34    0.67
  -1  -1  -3   85.29    2.68
  -1  -1  -3   81.65    2.04
   1   1   3   79.86    2.27
  -1  -1  -4   29.18    1.88
  -1  -1  -4   25.47    1.26
   1   1   4   28.40    1.59
  -1  -1  -5   12.46    1.49
   1   1   5   10.74    1.14
  -1  -1  -5   10.92    0.92
  -1  -1  -6   50.29    2.85
  -1  -1  -6   48.54    2.34
   1   1   6   47.55    2.46
  -1  -1  -6   46.53    1.87
  -1  -1  -6   46.69    2.10
  -1  -1  -7   17.83    1.97
  -1  -1  -7   17.05    1.51
   1   1   7   18.26    1.74
  -1  -1  -7   17.41    1.19
  -1  -1  -7   14.93    1.28
   1   1   8  103.92    4.14
   1   1   8  103.70    3.96
  -1  -1  -8  108.31    4.74
  -1  -1  -8  110.20    3.92
  -1  -1  -8  105.82    3.43
  -1  -1  -8  110.36    3.02
   1   1   9   30.84    2.48
  -1  -1  -9   32.46    1.21
  -1  -1  -9   29.65    2.75
  -1  -1  -9   29.94    2.17
  -1  -1  -9   29.40    1.87
  -1  -1  -9   29.75    1.62
   1   1  10    8.47    1.51
  -1  -1 -10    8.82    0.71
  -1  -1 -10    7.96    1.61
  -1  -1 -10    8.53    1.54
  -1  -1 -10    8.52    1.28
  -1  -1 -10    8.51    1.06
   1   1  11   38.43    3.09
  -1  -1 -11   36.54    1.42
  -1  -1 -11   38.82    3.49
  -1  -1 -11   34.93    3.10
  -1  -1 -11   37.38    2.54
  -1  -1 -11   34.93    2.54
   1   1  12    0.90    1.04
  -1  -1 -12    0.69    0.54
  -1  -1 -12    0.57    0.36
  -1  -1 -12   -1.21    1.01
  -1  -1 -12   -1.46    0.55
  -1  -1 -13   34.59    1.62
  -1  -1 -13   31.23    3.32
   1   1  13   33.82    2.01
   1   1  13   33.51    2.01
  -1  -1 -13   34.28    1.50
   1   1  13   34.17    3.22
   1   1  13   33.28    1.66
   1   1  14   17.85    1.54
   1   1  14   15.53    1.48
   1   1  14   16.23    2.41
  -1  -1 -14   17.60    1.14
   1   1  14   15.72    1.29
  -1  -1 -14   17.99    1.23
   1   1  14   17.62    1.25
  -1  -1 -14   15.81    2.04
  -1  -1 -14   16.60    2.54
   1   1  15    8.68    1.19
   1   1  15    8.67    1.22
  -1  -1 -15    9.43    1.91
  -1  -1 -15   11.01    2.12
   1   1  15    5.50    1.84
   1   1  15    9.42    1.00
  -1  -1 -15    9.31    0.98
  -1  -1 -15    8.39    0.87
  -1  -1 -15    9.00    0.90
  -1  -1 -16    6.75    0.88
   1   1  16    6.61    0.88
   1   1  16    7.30    0.93
   1   1  16    6.31    1.15
  -1  -1 -16    7.00    0.76
  -1  -1 -16    6.26    0.81
   1   1  17    3.79    0.76
   1   1  17    2.74    0.63
  -1  -1 -17    3.31    0.70
  -1  -1 -17    3.76    0.59
  -1  -1 -17    3.38    0.64
   1   1  18    5.10    0.79
   1   1  18    4.19    0.70
  -1  -1 -18    5.66    0.85
  -1  -1 -18    3.97    0.65
   1   1  19    7.25    0.84
   1   1  19    7.05    0.77
  -1  -1 -19    7.35    0.88
  -1  -1 -19    6.88    0.75
   1   1  20   -0.50    0.71
  -1  -1 -20   -0.26    0.50
   1   1  20    0.30    0.42
   1   1  20   -0.14    0.36
  -1  -1 -20    0.02    0.36
   1   1  20   -0.73    0.42
   1   1  20   -0.28    0.39
   1   1  21   11.20    0.99
   1   1  21    9.87    0.75
  -1  -1 -21    9.42    0.68
  -1  -1 -21    9.97    0.80
  -1  -1 -21    9.89    0.86
   1   1  21    8.48    0.68
   1   1  22    3.78    0.64
   1   1  22    4.57    0.56
   1   1  22    4.24    0.44
  -1  -1 -22    3.78    0.37
  -1  -1 -22    3.97    0.47
  -1  -1 -22    4.83    0.53
   1   2 -24   10.33    0.57
  -1  -2  24   10.89    0.56
  -1  -2  23   12.84    0.78
  -1  -2  23   13.74    0.86
   1   2 -23   12.13    0.76
  -1  -2  23   13.71    0.83
   1   2 -22    3.66    0.59
   1   2 -22    3.32    0.42
  -1  -2  22    4.22    0.65
   1   2 -22    3.51    0.52
  -1  -2  21   22.18    1.67
   1   2 -21   23.61    1.10
   1   2 -21   23.57    1.31
   1   2 -21   23.41    1.11
   1   2 -21   23.60    1.16
   1   2 -21   24.60    1.32
  -1  -2  21   25.10    1.41
  -1  -2  20    3.31    0.80
  -1  -2  20    2.34    0.91
   1   2 -20    2.82    0.51
   1   2 -20    3.04    0.67
   1   2 -20    3.16    0.58
   1   2 -20    3.39    0.56
  -1  -2  20    2.17    0.66
   1   2 -19   21.03    1.34
   1   2 -19   19.66    1.18
   1   2 -19   20.41    1.25
  -1  -2  19   18.25    1.37
   1   2 -19   20.14    1.19
  -1  -2  19   18.65    1.59
  -1  -2  19   19.84    1.74
   1   2 -18   18.33    1.16
  -1  -2  18   23.44    1.87
  -1  -2  18   19.40    1.61
   1   2 -18   22.06    1.31
  -1  -2  18   21.27    1.48
   1   2 -18   19.94    1.21
  -1  -2  17    1.52    0.54
  -1  -2  17   -0.17    0.72
  -1  -2  17    1.23    0.66
   1   2 -17    1.13    0.44
   1   2 -17    1.62    0.50
   1   2 -17    1.18    0.44
   1   2 -16   22.33    1.37
   1   2 -16   22.81    1.31
  -1  -2  16   23.42    1.57
  -1  -2  16   22.42    1.68
  -1  -2  16   22.73    1.79
   1   2 -16   21.93    1.26
   1   2 -16   21.57    1.25
  -1  -2  16   18.12    2.49
   1   2 -16   21.78    2.91
   1   2 -15    9.43    0.84
  -1  -2  15    8.95    1.15
  -1  -2  15   10.01    1.99
   1   2 -15   10.04    2.03
  -1  -2  15    8.02    0.92
   1   2 -15    8.76    0.80
   1   2 -15    9.59    0.92
  -1  -2  15    9.19    1.11
   1   2 -15    9.71    1.97
   1   2 -15    8.07    0.79
  -1  -2  14    6.96    1.58
   1   2 -14    8.20    1.80
  -1  -2  14    7.00    0.97
   1   2 -14    5.62    1.39
  -1  -2  13  107.63    5.41
  -1  -2  13  116.52    3.29
  -1  -2  13  106.38    5.52
   1   2 -13  113.54    5.62
  -1  -2  12    4.17    1.22
   1   2 -12    4.65    0.54
  -1  -2  12    4.90    0.78
  -1  -2  12    4.03    1.18
   1   2 -12    3.88    0.75
   1   2 -12    5.31    1.42
  -1  -2  11   76.55    4.09
   1   2 -11   82.29    1.92
   1   2 -11   82.81    3.16
   1   2 -11   75.86    4.15
  -1  -2  11   76.54    4.26
  -1  -2  10  116.72    4.74
   1   2 -10  119.94    4.83
  -1  -2  10  130.87    2.94
  -1  -2  10  119.09    5.01
  -1  -2   9    0.92    0.77
   1   2  -9    1.84    1.01
  -1  -2   9    2.38    0.55
  -1  -2   9    2.21    0.96
  -1  -2   8  143.87    5.28
   1   2  -8  160.84    4.83
  -1  -2   8  152.58    4.68
  -1  -2   7   50.64    3.00
   1   2  -7   52.80    2.63
   1   2  -7   50.66    1.90
  -1  -2   7   51.25    2.51
  -1  -2   6   44.73    2.20
   1   2  -6   46.68    2.30
   1   2  -6   47.24    1.70
  -1  -2   5   97.98    2.86
   1   2  -5   98.52    2.98
   1   2  -5  104.03    2.31
  -1  -2   4   15.84    1.10
   1   2  -4   15.47    1.12
   1   2  -4   13.90    0.81
  -1  -2   3   22.61    1.33
   1   2  -3   20.16    0.92
  -1  -2   3   20.50    0.96
  -1  -2   3   19.95    0.98
   1   2  -3   18.98    1.14
   1   2  -2    7.35    0.53
  -1  -2   2    7.90    0.56
   1   2  -2    8.33    0.60
   1   2  -2    8.07    0.60
   1   2  -2    8.49    0.73
  -1  -2   1   45.37    1.36
  -1  -2   1   45.11    1.32
   1   2  -1   45.63    1.20
   1   2  -1   45.51    1.28
  -1  -2   1   47.91    1.07
   1   2  -1   45.23    1.59
  -1  -2   1   48.70    1.60
   1   2  -1   46.95    1.38
   1   2   0    4.47    0.61
   1   2   0    4.89    0.52
  -1  -2   0    3.84    0.52
   1   2   1   23.79    1.28
  -1  -2  -1   23.01    0.83
   1   2   2   43.06    1.53
   1   2   2   42.78    1.80
   1   2   3   21.01    1.25
  -1  -2  -3   22.36    1.61
  -1  -2  -3   19.17    1.26
   1   2   4    6.00    0.90
  -1  -2  -4    4.63    0.97
  -1  -2  -4    4.51    0.77
   1   2   5   95.25    3.17
  -1  -2  -5   99.74    3.46
  -1  -2  -5   98.48    3.79
  -1  -2  -5   89.91    2.89
   1   2   6   67.50    2.95
  -1  -2  -6   72.27    3.10
  -1  -2  -6   68.55    3.44
  -1  -2  -6   69.15    2.63
   1   2   7   15.14    1.58
  -1  -2  -7   15.18    1.86
  -1  -2  -7   17.29    1.65
  -1  -2  -7   16.93    1.39
  -1  -2  -7   16.65    1.49
  -1  -2  -8  101.43    4.01
  -1  -2  -8   98.73    3.64
  -1  -2  -8   98.02    3.27
   1   2   8  101.09    4.14
  -1  -2  -8  101.33    2.09
  -1  -2  -8   92.72    4.57
  -1  -2  -9   19.97    1.92
  -1  -2  -9   19.49    1.71
  -1  -2  -9   18.60    1.49
  -1  -2  -9   21.08    1.07
  -1  -2  -9   19.74    2.38
   1   2   9   20.17    2.05
  -1  -2  -9   17.83    0.96
  -1  -2 -10   38.24    2.39
  -1  -2 -10   37.18    2.06
  -1  -2 -10   36.56    2.66
  -1  -2 -10   38.59    3.36
   1   2  10   41.17    3.03
  -1  -2 -10   37.09    1.42
  -1  -2 -11   25.82    2.04
  -1  -2 -11   26.63    2.36
  -1  -2 -11   25.47    2.72
  -1  -2 -11   26.61    3.02
   1   2  11   29.16    2.73
  -1  -2 -11   26.19    1.25
  -1  -2 -12    3.34    0.71
  -1  -2 -12    4.16    0.60
  -1  -2 -12    4.10    1.45
  -1  -2 -12    3.36    1.13
  -1  -2 -12    5.36    1.13
   1   2  12    5.37    1.47
  -1  -2 -12    3.83    0.92
  -1  -2 -13   13.48    1.76
  -1  -2 -13   15.19    2.19
  -1  -2 -13   11.42    1.96
   1   2  13   15.11    1.12
  -1  -2 -13   13.10    1.05
   1   2  13   13.35    1.17
  -1  -2 -13   14.50    1.04
   1   2  13   15.02    2.16
   1   2  13   14.67    1.43
   1   2  13   15.21    1.41
  -1  -2 -14   20.82    1.34
   1   2  14   21.27    1.42
   1   2  14   19.81    1.66
  -1  -2 -14   22.10    2.97
  -1  -2 -14   23.66    2.76
   1   2  14   21.25    1.34
  -1  -2 -14   20.95    1.28
   1   2  14   20.41    2.69
   1   2  15    3.13    0.63
  -1  -2 -15    3.20    1.34
   1   2  15    3.68    0.74
  -1  -2 -15    3.69    0.67
  -1  -2 -15    4.08    0.72
  -1  -2 -15    3.67    0.63
  -1  -2 -16   33.17    1.60
   1   2  16   32.70    1.68
  -1  -2 -16   31.87    1.70
  -1  -2 -16   32.42    1.39
   1   2  16   33.16    1.74
  -1  -2 -17    0.63    0.44
  -1  -2 -17    0.67    0.40
   1   2  17    0.85    0.52
  -1  -2 -17    0.69    0.53
  -1  -2 -17    0.69    0.24
   1   2  17    0.98    0.54
  -1  -2 -18   16.19    1.25
  -1  -2 -18   14.48    0.97
  -1  -2 -18   13.88    1.01
   1   2  18   14.51    1.11
   1   2  18   13.43    1.04
   1   2  18   16.66    1.54
   1   2  19   18.24    1.48
  -1  -2 -19   18.30    1.24
  -1  -2 -19   19.83    1.00
  -1  -2 -19   17.65    1.05
   1   2  19   19.30    1.15
   1   2  19   17.40    1.10
   1   2  19   18.66    1.17
   1   2  20    0.29    0.62
  -1  -2 -20   -0.15    0.49
  -1  -2 -20    0.21    0.30
   1   2  20    0.41    0.34
   1   2  20    0.58    0.38
   1   2  20    0.07    0.34
   1   2  20    0.18    0.39
   1   2  21   15.62    1.05
   1   2  21   19.82    1.29
   1   2  21   18.76    0.90
  -1  -2 -21   19.68    1.10
  -1  -2 -21   18.51    0.98
  -1  -2 -21   16.53    0.74
   1   2  22    6.06    0.42
  -1  -2 -22    6.42    0.55
  -1  -2 -22    6.51    0.51
   1   2  22    6.48    0.65
  -1  -3  24   14.98    0.64
   1   3 -24   13.69    0.64
  -1  -3  24   14.34    0.66
  -1  -3  23   11.21    0.73
  -1  -3  23   10.73    0.77
   1   3 -23   10.78    0.74
  -1  -3  22    1.73    0.73
   1   3 -22    2.86    0.40
   1   3 -22    2.78    0.47
  -1  -3  22    2.64    0.58
   1   3 -22    2.37    0.41
   1   3 -22    3.20    0.59
  -1  -3  21   12.81    1.20
  -1  -3  21   11.92    1.30
   1   3 -21   13.25    0.87
   1   3 -21   13.74    0.95
  -1  -3  21   14.63    1.15
   1   3 -21   13.29    0.90
   1   3 -21   14.07    1.04
  -1  -3  20    6.30    1.12
  -1  -3  20    6.90    1.09
   1   3 -20    7.41    0.76
   1   3 -20    6.73    0.76
   1   3 -20    6.48    0.74
   1   3 -20    6.75    0.83
   1   3 -19   14.75    1.06
  -1  -3  19   12.48    1.41
  -1  -3  19   15.31    1.46
   1   3 -19   14.82    1.07
   1   3 -19   15.11    1.17
   1   3 -19   14.33    1.16
   1   3 -19   15.56    1.06
   1   3 -18   31.21    1.61
  -1  -3  18   31.60    2.07
  -1  -3  18   32.06    2.14
   1   3 -18   29.34    1.49
   1   3 -18   30.57    1.50
   1   3 -18   31.76    1.50
  -1  -3  18   31.32    1.79
  -1  -3  17   -0.53    0.68
  -1  -3  17    1.03    0.76
  -1  -3  17    0.94    0.47
   1   3 -17    0.04    0.33
   1   3 -17    0.22    0.38
   1   3 -17    0.03    0.42
   1   3 -16   57.07    1.97
  -1  -3  16   58.39    2.41
   1   3 -16   55.83    4.74
   1   3 -16   54.71    2.12
  -1  -3  16   61.04    2.83
   1   3 -16   55.07    2.03
  -1  -3  16   56.73    2.64
   1   3 -16   55.35    1.99
  -1  -3  15   17.40    1.33
  -1  -3  15   17.05    1.50
  -1  -3  15   18.37    1.57
   1   3 -15   16.87    1.17
   1   3 -15   17.75    1.11
  -1  -3  15   17.15    2.49
   1   3 -15   17.31    2.61
   1   3 -15   18.64    1.18
  -1  -3  14    1.88    0.92
  -1  -3  14    2.37    0.99
   1   3 -14    1.68    1.06
  -1  -3  14    3.06    0.78
  -1  -3  13   71.09    2.58
  -1  -3  13   70.39    2.64
   1   3 -13   67.14    4.45
  -1  -3  13   68.60    4.35
  -1  -3  13   66.69    4.55
   1   3 -13   70.53    4.47
  -1  -3  12   12.81    1.93
  -1  -3  12   13.76    1.15
  -1  -3  12   14.08    1.14
   1   3 -12   13.30    2.00
  -1  -3  12   15.55    2.11
  -1  -3  12   13.08    1.17
   1   3 -12   14.79    2.00
  -1  -3  11   38.85    3.16
  -1  -3  11   42.21    1.83
  -1  -3  11   37.03    2.90
   1   3 -11   37.30    3.01
   1   3 -11   36.11    2.94
  -1  -3  11   43.25    1.87
  -1  -3  10   93.87    4.28
   1   3 -10   93.00    4.34
   1   3 -10   93.39    2.98
   1   3 -10   92.74    4.35
  -1  -3  10   89.78    2.51
  -1  -3  10   92.53    4.55
  -1  -3   9    0.81    0.82
   1   3  -9    0.93    0.81
   1   3  -9    0.98    0.41
   1   3  -9    1.47    0.87
  -1  -3   9    1.10    0.45
  -1  -3   9    0.62    0.98
  -1  -3   8   95.64    4.51
   1   3  -8   91.91    3.81
   1   3  -8   91.67    2.62
   1   3  -8   92.62    3.80
  -1  -3   8   83.89    3.53
  -1  -3   7   36.58    2.64
   1   3  -7   35.10    1.54
   1   3  -7   39.39    2.36
   1   3  -7   35.23    2.18
  -1  -3   7   35.47    2.15
  -1  -3   6   30.36    2.26
   1   3  -6   28.26    1.33
   1   3  -6   28.25    1.82
  -1  -3   6   24.88    1.67
  -1  -3   5  102.49    3.60
   1   3  -5  105.28    3.19
   1   3  -5  105.71    2.36
  -1  -3   5  100.05    3.38
  -1  -3   4   21.40    1.17
   1   3  -4   21.68    1.07
  -1  -3   4   22.19    1.16
   1   3  -4   23.33    1.46
  -1  -3   3 1000.00    6.80
   1   3  -3  971.92    6.90
  -1  -3   3  928.60    6.85
   1   3  -3  968.68    8.30
  -1  -3   2    9.64    0.75
  -1  -3   2    9.72    0.75
   1   3  -2    9.21    0.80
   1   3  -2   10.34    0.78
   1   3  -2    9.97    0.83
   1   3  -2    9.94    0.94
   1   3  -1   29.18    1.31
  -1  -3   1   28.63    1.27
  -1  -3   1   30.53    1.33
  -1  -3   1   30.17    0.82
   1   3  -1   27.16    1.30
   1   3  -1   29.40    1.56
  -1  -3   0    1.83    0.52
   1   3   0    2.46    0.57
   1   3   0    3.02    0.58
  -1  -3   0    3.75    0.55
  -1  -3  -1   14.43    0.65
   1   3   1   14.35    1.18
  -1  -3  -1   14.21    1.04
  -1  -3  -2  211.92    4.36
   1   3   2  223.42    3.68
   1   3   2  226.25    4.64
   1   3   3  338.31    5.04
  -1  -3  -3  332.75    5.67
  -1  -3  -3  324.02    5.95
  -1  -3  -3  351.91    5.67
  -1  -3  -3  357.58    6.48
   1   3   4   39.77    1.95
  -1  -3  -4   36.91    2.04
  -1  -3  -4   40.62    2.32
  -1  -3  -4   41.73    2.50
   1   3   5   55.80    2.52
  -1  -3  -5   58.18    2.66
  -1  -3  -5   58.75    2.89
  -1  -3  -5   54.72    3.07
   1   3   6   62.12    2.89
  -1  -3  -6   63.97    3.16
  -1  -3  -6   57.29    3.30
  -1  -3  -6   64.23    2.85
  -1  -3  -7   62.81    3.08
  -1  -3  -7   59.99    2.82
   1   3   7   60.78    3.09
  -1  -3  -7   62.28    3.75
  -1  -3  -7   64.39    3.31
  -1  -3  -7   60.81    1.63
  -1  -3  -8   98.13    3.67
  -1  -3  -8   98.62    3.93
  -1  -3  -8   99.09    2.19
   1   3   8   92.26    4.03
  -1  -3  -8  100.26    4.26
  -1  -3  -8   92.96    4.80
  -1  -3  -9    3.97    0.96
  -1  -3  -9    3.01    0.73
  -1  -3  -9    3.38    0.52
  -1  -3  -9    3.64    0.52
  -1  -3  -9    3.02    0.94
  -1  -3  -9    3.78    1.57
   1   3   9    4.06    1.17
  -1  -3 -10   44.78    2.80
  -1  -3 -10   48.38    2.67
  -1  -3 -10   46.35    3.14
  -1  -3 -10   44.61    3.81
   1   3  10   47.21    3.30
  -1  -3 -10   47.00    1.64
  -1  -3 -11   39.45    2.73
   1   3  11   39.40    3.20
  -1  -3 -11   39.28    3.02
  -1  -3 -11   39.00    3.79
  -1  -3 -11   34.17    3.19
  -1  -3 -11   41.57    3.32
  -1  -3 -11   38.23    1.56
  -1  -3 -12    4.52    0.92
   1   3  12    2.51    1.17
  -1  -3 -12    1.29    0.79
  -1  -3 -12    4.12    0.64
  -1  -3 -12    3.89    0.65
  -1  -3 -12    2.19    1.18
  -1  -3 -12    3.12    1.28
  -1  -3 -12    4.51    1.57
  -1  -3 -12    4.88    1.23
  -1  -3 -13   25.33    2.59
  -1  -3 -13   23.61    1.35
   1   3  13   22.46    1.44
  -1  -3 -13   22.53    2.78
  -1  -3 -13   21.89    2.37
  -1  -3 -13   27.04    2.92
  -1  -3 -13   23.40    1.39
   1   3  13   26.92    2.91
   1   3  13   25.03    1.41
   1   3  14   10.71    1.07
  -1  -3 -14   10.08    2.20
  -1  -3 -14   10.27    1.99
  -1  -3 -14    9.26    0.84
   1   3  14    8.89    0.88
  -1  -3 -14    9.63    0.98
  -1  -3 -14    8.90    0.94
   1   3  14    9.02    1.91
  -1  -3 -15    1.01    0.49
  -1  -3 -15    0.91    0.42
  -1  -3 -15    1.33    0.51
   1   3  15    1.71    0.62
   1   3  15    1.44    0.54
  -1  -3 -16   34.52    1.48
  -1  -3 -16   36.88    1.73
   1   3  16   35.23    1.66
  -1  -3 -16   35.66    1.83
  -1  -3 -16   35.26    1.57
   1   3  16   35.07    1.81
   1   3  17    4.97    0.75
   1   3  17    4.84    1.02
  -1  -3 -17    5.11    0.57
   1   3  17    4.46    0.68
  -1  -3 -17    4.35    0.80
   1   3  17    5.17    0.77
  -1  -3 -17    5.25    0.67
  -1  -3 -17    4.26    0.62
   1   3  18   14.06    1.05
  -1  -3 -18   16.51    1.25
  -1  -3 -18   15.56    0.99
  -1  -3 -18   14.84    0.99
   1   3  18   13.15    0.97
   1   3  18   14.88    1.40
   1   3  18   16.36    1.13
  -1  -3 -18   15.17    0.87
  -1  -3 -19   21.34    1.06
  -1  -3 -19   20.75    1.02
  -1  -3 -19   21.17    1.30
   1   3  19   21.15    1.46
   1   3  19   21.85    1.18
   1   3  19   20.93    1.19
  -1  -3 -20   -0.18    0.26
  -1  -3 -20   -0.24    0.44
   1   3  20    0.66    0.37
   1   3  20   -0.02    0.34
   1   3  20    0.73    0.55
   1   3  20   -0.57    0.69
  -1  -3 -21   20.22    0.97
   1   3  21   17.97    0.94
   1   3  21   19.21    1.18
  -1  -3 -21   21.93    1.06
   1   3  21   19.61    0.82
  -1  -3 -22    2.51    0.35
  -1  -4  24   10.83    0.58
   1   4 -24   10.84    0.54
  -1  -4  23    7.98    0.68
   1   4 -23    6.52    0.48
  -1  -4  23    8.12    0.61
   1   4 -23    7.69    0.61
   1   4 -22    0.97    0.46
   1   4 -22    0.61    0.35
  -1  -4  22    1.00    0.55
  -1  -4  22    1.58    0.66
   1   4 -22    1.21    0.33
  -1  -4  22    1.30    0.53
   1   4 -21   12.37    0.97
   1   4 -21   11.98    0.89
  -1  -4  21   10.79    1.21
  -1  -4  21   10.76    1.12
   1   4 -21   10.64    0.83
  -1  -4  21   12.46    1.10
   1   4 -20    3.92    0.62
   1   4 -20    4.50    0.62
   1   4 -20    4.83    0.72
   1   4 -20    4.64    0.63
  -1  -4  20    4.64    0.96
  -1  -4  20    4.01    0.98
   1   4 -20    5.32    0.77
  -1  -4  19    7.75    1.16
  -1  -4  19    8.62    1.26
   1   4 -19    7.87    0.83
   1   4 -19    7.08    0.80
   1   4 -19    8.41    0.83
   1   4 -19    7.54    0.83
  -1  -4  18   27.28    2.01
  -1  -4  18   23.98    1.83
   1   4 -18   24.79    1.44
   1   4 -18   24.26    1.40
   1   4 -18   25.19    1.37
   1   4 -18   22.23    1.36
  -1  -4  17   -0.08    0.78
   1   4 -17    0.30    0.44
   1   4 -17    0.06    0.44
   1   4 -17   -0.36    0.47
   1   4 -17   -0.43    0.40
  -1  -4  17    0.43    0.74
  -1  -4  16   44.85    2.41
   1   4 -16   42.02    4.15
   1   4 -16   44.45    1.86
  -1  -4  16   38.06    3.52
  -1  -4  16   48.54    2.52
   1   4 -16   44.88    1.80
  -1  -4  15   37.48    3.98
   1   4 -15   38.54    1.71
  -1  -4  15   43.46    2.35
   1   4 -15   41.61    1.80
   1   4 -15   38.17    3.78
  -1  -4  15   40.06    1.97
  -1  -4  15   40.94    2.24
   1   4 -15   39.70    1.66
   1   4 -14   13.25    1.00
   1   4 -14   13.67    0.98
   1   4 -14   12.88    0.98
  -1  -4  14   14.03    1.35
   1   4 -14   12.84    2.28
  -1  -4  14    7.82    1.73
  -1  -4  14   12.88    1.25
  -1  -4  14   13.06    1.32
   1   4 -13   39.56    3.49
  -1  -4  13   38.94    3.36
  -1  -4  13   40.52    3.70
  -1  -4  13   42.59    2.07
  -1  -4  13   39.87    2.04
  -1  -4  13   44.25    2.15
   1   4 -12    7.10    1.59
  -1  -4  12    6.66    1.43
  -1  -4  12    5.90    1.52
  -1  -4  12    7.30    0.95
  -1  -4  12    7.70    0.94
  -1  -4  12    6.47    0.91
  -1  -4  11   38.43    1.83
   1   4 -11   40.89    3.13
  -1  -4  11   40.08    3.05
  -1  -4  11   41.16    3.42
  -1  -4  10   53.55    2.00
  -1  -4  10   49.10    1.79
  -1  -4  10   48.75    3.76
   1   4 -10   54.66    3.42
  -1  -4  10   51.54    3.21
  -1  -4   9   10.55    0.93
  -1  -4   9    9.85    0.82
   1   4  -9    9.79    0.91
  -1  -4   9    8.68    1.71
  -1  -4   9    8.46    1.30
   1   4  -9    8.55    1.34
  -1  -4   8  132.40    2.56
  -1  -4   8  126.58    5.44
   1   4  -8  123.21    4.42
   1   4  -8  127.83    3.01
  -1  -4   7   25.52    2.35
   1   4  -7   23.62    1.92
   1   4  -7   23.17    1.28
   1   4  -6   10.75    1.28
  -1  -4   6    9.38    1.44
  -1  -4   6    9.20    1.33
   1   4  -6    9.15    0.79
  -1  -4   6   10.29    1.05
   1   4  -5  119.89    2.68
  -1  -4   5  116.86    2.97
  -1  -4   5  114.30    3.91
  -1  -4   5  123.30    4.32
   1   4  -5  121.96    3.60
   1   4  -4   16.46    1.29
  -1  -4   4   15.31    0.99
  -1  -4   4   15.44    1.04
   1   4  -4   15.40    1.00
  -1  -4   4   18.69    1.61
  -1  -4   4   14.16    1.52
   1   4  -4   16.06    1.31
   1   4  -3  171.52    3.65
  -1  -4   3  175.93    3.30
   1   4  -3  170.66    3.77
   1   4  -3  181.19    4.21
   1   4  -2   57.06    2.11
  -1  -4   2   59.84    1.37
   1   4  -2   60.19    2.46
   1   4  -2   57.03    2.15
  -1  -4   2   56.24    1.95
  -1  -4   2   59.22    1.93
  -1  -4   2   58.51    1.81
   1   4  -1    9.26    0.97
  -1  -4   1    8.84    0.90
  -1  -4   1    9.03    0.84
  -1  -4   1    9.77    0.85
   1   4  -1    7.88    1.03
   1   4  -1    7.21    0.88
   1   4   0   73.75    2.51
  -1  -4   0   80.03    2.44
   1   4   0   72.38    2.59
   1   4   0   73.90    2.81
  -1  -4   0   78.00    2.50
  -1  -4   0   76.97    2.55
  -1  -4  -1   32.07    1.69
  -1  -4  -1   34.03    1.85
  -1  -4  -1   34.30    1.83
  -1  -4  -1   29.49    1.64
   1   4   1   31.12    1.92
   1   4   1   34.04    1.88
  -1  -4  -1   31.78    0.88
  -1  -4  -2  103.66    3.45
  -1  -4  -2  109.69    3.26
  -1  -4  -2  114.99    3.84
  -1  -4  -2  114.93    3.57
  -1  -4  -2  100.82    3.31
   1   4   2  106.35    3.58
   1   4   2  106.22    2.72
   1   4   2  104.28    3.42
  -1  -4  -3  161.56    4.63
  -1  -4  -3  160.83    4.25
  -1  -4  -3  168.00    4.88
  -1  -4  -3  161.02    4.54
  -1  -4  -3  158.86    4.42
   1   4   3  163.65    3.70
  -1  -4  -4   -0.06    0.56
  -1  -4  -4    0.08    0.75
  -1  -4  -4    0.63    0.71
  -1  -4  -4    0.46    0.65
   1   4   4    0.19    0.52
  -1  -4  -5  106.13    4.15
  -1  -4  -5  102.30    4.38
  -1  -4  -5   98.97    3.87
  -1  -4  -5  100.95    3.81
   1   4   5   95.04    3.42
  -1  -4  -6   84.50    3.83
  -1  -4  -6   82.97    4.25
  -1  -4  -6   75.57    3.63
  -1  -4  -6   78.54    3.46
  -1  -4  -6   79.73    3.60
   1   4   6   73.08    3.21
   1   4   7    6.12    1.16
  -1  -4  -7    5.64    1.56
  -1  -4  -7    4.63    1.15
  -1  -4  -7    5.11    1.16
  -1  -4  -7    5.51    1.10
  -1  -4  -7    6.46    1.19
  -1  -4  -7    5.40    0.60
   1   4   8   29.59    2.40
  -1  -4  -8   29.21    2.63
  -1  -4  -8   27.62    2.83
  -1  -4  -8   30.33    2.52
  -1  -4  -8   29.31    1.24
  -1  -4  -8   29.63    1.27
  -1  -4  -8   31.95    2.46
  -1  -4  -8   32.58    2.35
  -1  -4  -9    1.52    0.92
  -1  -4  -9    0.18    1.16
  -1  -4  -9    0.12    0.61
  -1  -4  -9    0.65    0.55
  -1  -4  -9   -0.03    0.33
   1   4   9    0.69    0.79
  -1  -4  -9    0.37    0.70
  -1  -4 -10   62.89    4.08
  -1  -4 -10   66.05    4.80
  -1  -4 -10   65.57    3.38
  -1  -4 -10   66.23    3.67
  -1  -4 -10   63.59    1.98
   1   4  10   62.92    3.84
  -1  -4 -10   65.27    3.94
  -1  -4 -11   65.14    4.34
  -1  -4 -11   66.42    5.01
  -1  -4 -11   59.09    4.16
  -1  -4 -11   65.56    3.40
  -1  -4 -11   66.10    3.70
  -1  -4 -11   68.40    2.12
  -1  -4 -11   66.68    4.12
   1   4  11   68.01    4.17
  -1  -4 -12    0.04    1.00
  -1  -4 -12   -1.54    0.74
   1   4  12    0.38    0.48
  -1  -4 -12   -0.46    1.55
  -1  -4 -12    0.40    0.95
  -1  -4 -12   -3.03    1.26
  -1  -4 -12    0.23    0.42
   1   4  12   -0.05    0.98
  -1  -4 -12    0.23    0.40
  -1  -4 -13   66.56    4.37
  -1  -4 -13   58.99    3.60
   1   4  13   66.07    4.48
   1   4  13   58.12    2.29
  -1  -4 -13   63.19    2.27
   1   4  13   61.62    2.12
  -1  -4 -13   63.23    4.62
  -1  -4 -13   57.51    4.07
  -1  -4 -13   74.14    5.76
  -1  -4 -13   63.40    4.60
  -1  -4 -13   63.97    2.21
   1   4  14    2.41    1.00
  -1  -4 -14    2.67    0.63
   1   4  14    2.82    0.74
  -1  -4 -14    3.30    0.69
   1   4  14    2.15    0.52
   1   4  15    1.00    0.49
   1   4  15    0.27    0.79
  -1  -4 -15    1.37    0.60
   1   4  15    1.21    0.51
  -1  -4 -15    1.23    0.49
   1   4  15    0.54    0.40
   1   4  16   48.53    2.04
   1   4  16   47.92    1.97
   1   4  16   50.43    2.51
   1   4  16   48.81    1.86
  -1  -4 -16   47.26    2.05
  -1  -4 -16   46.72    1.75
   1   4  17    1.82    0.53
  -1  -4 -17    3.26    0.72
   1   4  17    4.11    1.00
   1   4  17    2.44    0.59
   1   4  17    1.95    0.45
  -1  -4 -17    2.66    0.57
  -1  -4 -17    2.92    0.47
  -1  -4 -18   17.35    1.21
   1   4  18   17.79    1.64
   1   4  18   17.57    1.45
   1   4  18   17.85    1.11
   1   4  18   18.08    1.21
  -1  -4 -18   17.75    1.08
  -1  -4 -18   17.15    0.93
  -1  -4 -19   12.59    0.98
   1   4  19   11.45    1.07
   1   4  19   10.40    1.20
   1   4  19   11.32    0.82
   1   4  19   12.07    0.90
  -1  -4 -19   12.50    0.81
  -1  -4 -19   10.49    0.62
   1   4  20    0.62    0.42
   1   4  20    0.34    0.63
  -1  -4 -20    0.06    0.39
   1   4  20    0.68    0.30
  -1  -4 -20    0.23    0.24
   1   4  20    0.81    0.34
   1   4  21    9.17    0.79
  -1  -4 -21   10.56    0.70
  -1  -4 -21    9.39    0.63
   1   5 -23    4.99    0.45
  -1  -5  23    5.76    0.50
   1   5 -23    5.52    0.51
  -1  -5  23    5.28    0.59
  -1  -5  22    0.50    0.53
  -1  -5  22    0.69    0.56
   1   5 -22    1.41    0.40
   1   5 -22    1.51    0.38
   1   5 -22    1.31    0.43
  -1  -5  22    1.94    0.52
  -1  -5  21   13.08    1.27
  -1  -5  21   13.49    1.30
   1   5 -21   13.19    0.94
   1   5 -21   12.56    0.88
  -1  -5  21   14.25    1.11
   1   5 -21   14.33    0.98
   1   5 -20    1.98    0.52
   1   5 -20    2.25    0.57
  -1  -5  20    1.39    0.78
  -1  -5  20    2.16    0.80
   1   5 -20    1.91    0.56
   1   5 -20    1.82    0.49
   1   5 -19   10.11    0.96
   1   5 -19    9.43    0.91
  -1  -5  19   11.53    1.34
  -1  -5  19   11.23    1.39
   1   5 -19   10.86    0.92
   1   5 -18   24.06    1.40
  -1  -5  18   21.51    1.79
   1   5 -18   20.89    1.31
  -1  -5  18   20.09    1.71
   1   5 -18   22.21    1.30
   1   5 -17    2.56    0.44
   1   5 -17    3.12    0.59
   1   5 -17    3.10    0.62
  -1  -5  17    4.18    1.04
   1   5 -17    3.29    0.58
  -1  -5  17    3.20    0.93
   1   5 -16   27.95    1.45
  -1  -5  16   32.61    3.84
   1   5 -16   27.13    1.29
  -1  -5  16   27.70    3.10
   1   5 -16   27.59    3.43
   1   5 -16   29.31    1.49
  -1  -5  16   30.11    2.05
   1   5 -16   26.60    1.50
  -1  -5  16   31.58    2.12
  -1  -5  15   23.20    3.28
   1   5 -15   22.07    1.18
  -1  -5  15   17.96    2.47
   1   5 -15   22.46    1.37
  -1  -5  15   22.64    1.81
  -1  -5  15   23.69    1.72
   1   5 -15   23.47    3.00
  -1  -5  15   24.18    1.85
   1   5 -15   23.00    1.29
  -1  -5  14   13.42    1.38
  -1  -5  14   13.48    2.42
   1   5 -14   13.11    0.91
  -1  -5  14   12.42    1.92
   1   5 -14   13.24    1.01
  -1  -5  14   12.64    1.28
  -1  -5  14   14.71    1.43
   1   5 -14   15.14    2.46
   1   5 -14   14.06    1.00
  -1  -5  14   14.65    1.41
  -1  -5  13   56.57    3.85
   1   5 -13   61.44    4.39
  -1  -5  13   57.39    4.53
  -1  -5  13   61.74    2.52
  -1  -5  13   57.91    2.54
  -1  -5  13   64.97    2.67
   1   5 -12    3.38    1.14
  -1  -5  12    3.47    1.45
  -1  -5  12    5.24    0.85
  -1  -5  12    4.06    0.80
   1   5 -11   64.91    4.01
  -1  -5  11   59.75    4.75
  -1  -5  11   62.32    2.30
  -1  -5  11   60.95    2.39
  -1  -5  10   35.23    1.58
  -1  -5  10   39.41    1.82
  -1  -5  10   36.38    3.58
   1   5 -10   37.47    2.90
  -1  -5   9    9.78    0.85
   1   5  -9    8.24    1.38
  -1  -5   9    9.52    1.96
  -1  -5   9    8.01    1.19
  -1  -5   8   83.76    1.97
  -1  -5   8   88.41    2.21
   1   5  -8   85.62    3.83
  -1  -5   8   86.05    4.78
   1   5  -8   84.74    2.49
  -1  -5   8   82.56    3.28
  -1  -5   7   11.67    1.85
  -1  -5   7    9.79    1.51
  -1  -5   7   12.87    0.86
   1   5  -7   11.30    0.90
  -1  -5   7   10.90    1.14
   1   5  -7   12.68    1.46
  -1  -5   6   61.39    3.55
  -1  -5   6   62.08    3.30
   1   5  -6   57.55    2.74
   1   5  -6   60.17    2.84
  -1  -5   6   60.14    2.32
  -1  -5   5   61.01    2.17
  -1  -5   5   58.90    2.06
   1   5  -5   57.10    2.78
   1   5  -5   57.21    2.66
  -1  -5   5   55.43    3.13
  -1  -5   5   63.97    3.46
  -1  -5   5   58.52    2.48
   1   5  -5   56.28    2.56
  -1  -5   4    6.67    0.78
   1   5  -4    9.53    1.24
  -1  -5   4    6.93    1.24
  -1  -5   4    7.00    0.91
   1   5  -4    6.90    0.97
  -1  -5   3  107.38    3.86
   1   5  -3  101.03    3.33
   1   5  -3  108.02    3.60
  -1  -5   3  103.44    2.57
  -1  -5   3  113.63    3.46
   1   5  -3   97.74    3.14
  -1  -5   2   63.58    2.31
  -1  -5   2   61.30    1.14
  -1  -5   2   64.65    2.24
  -1  -5   2   64.45    2.17
  -1  -5   2   67.18    3.06
   1   5  -2   69.60    2.91
  -1  -5   2   64.36    1.12
   1   5  -2   65.85    2.66
   1   5  -2   66.72    2.64
  -1  -5   1   39.30    1.85
  -1  -5   1   42.17    2.03
  -1  -5   1   39.03    1.83
  -1  -5   1   42.10    2.44
   1   5  -1   34.16    1.98
   1   5  -1   35.48    2.15
   1   5  -1   37.14    2.02
   1   5   0  126.59    3.78
   1   5   0  128.96    4.11
  -1  -5   0  132.68    3.63
  -1  -5   0  133.15    3.79
  -1  -5   0  128.55    3.44
   1   5   1   41.40    2.29
   1   5   1   43.55    1.74
   1   5   1   44.52    2.54
  -1  -5  -1   41.14    2.22
  -1  -5  -1   39.50    2.25
  -1  -5  -1   42.50    2.27
  -1  -5  -1   41.85    2.11
   1   5   2   48.73    2.65
   1   5   2   51.10    2.82
   1   5   2   47.14    1.94
  -1  -5  -2   48.07    2.59
  -1  -5  -2   51.91    2.70
  -1  -5  -2   50.74    2.61
  -1  -5  -2   50.75    2.89
  -1  -5  -2   51.41    2.46
   1   5   3   93.69    3.81
   1   5   3   91.66    2.93
  -1  -5  -3   92.30    3.77
  -1  -5  -3   96.39    3.76
  -1  -5  -3   94.41    3.76
  -1  -5  -3   94.98    3.59
  -1  -5  -3   92.35    3.99
   1   5   4    1.52    0.58
   1   5   4    0.88    0.87
  -1  -5  -4    1.68    0.73
  -1  -5  -4    2.12    0.94
  -1  -5  -4    1.88    0.83
  -1  -5  -4    1.32    0.98
  -1  -5  -4    1.07    0.85
   1   5   5  124.66    4.05
  -1  -5  -5  135.89    4.96
  -1  -5  -5  129.65    4.69
  -1  -5  -5  131.15    4.80
  -1  -5  -5  129.62    5.30
  -1  -5  -5  130.95    4.72
  -1  -5  -6   17.36    1.94
  -1  -5  -6   18.20    1.93
  -1  -5  -6   15.36    2.09
  -1  -5  -6   17.05    1.94
   1   5   6   15.37    1.62
  -1  -5  -6   16.63    1.90
  -1  -5  -6   17.35    0.94
  -1  -5  -7   35.70    2.63
  -1  -5  -7   34.34    2.65
  -1  -5  -7   31.79    1.27
  -1  -5  -7   32.31    2.74
  -1  -5  -7   32.91    3.11
   1   5   7   30.69    2.36
  -1  -5  -7   30.78    2.61
  -1  -5  -7   34.41    1.36
  -1  -5  -8   68.95    3.67
  -1  -5  -8   66.93    3.79
  -1  -5  -8   66.22    1.92
  -1  -5  -8   68.71    4.10
  -1  -5  -8   69.69    4.67
  -1  -5  -8   68.95    1.99
  -1  -5  -8   68.16    3.93
   1   5   8   69.94    3.71
   1   5   9    6.33    1.29
  -1  -5  -9    3.87    1.17
  -1  -5  -9    5.27    1.67
  -1  -5  -9    5.93    0.66
  -1  -5  -9    5.94    1.26
  -1  -5  -9    6.08    1.16
  -1  -5  -9    5.18    1.31
   1   5  10   37.87    3.05
  -1  -5 -10   35.96    1.57
  -1  -5 -10   35.37    3.74
  -1  -5 -10   38.42    3.43
  -1  -5 -10   40.48    3.28
  -1  -5 -10   38.25    3.03
  -1  -5 -10   37.20    2.82
   1   5  11   45.60    1.82
   1   5  11   49.06    3.66
  -1  -5 -11   51.81    3.88
  -1  -5 -11   46.79    3.11
  -1  -5 -11   45.90    3.31
  -1  -5 -11   46.61    3.94
  -1  -5 -11   42.23    3.61
  -1  -5 -11   47.83    4.49
  -1  -5 -11   48.50    1.87
   1   5  11   46.43    2.36
   1   5  11   47.02    1.99
  -1  -5 -11   45.03    1.86
   1   5  12    6.51    0.79
   1   5  12    6.83    1.66
  -1  -5 -12    6.62    1.70
  -1  -5 -12    6.44    1.26
  -1  -5 -12    5.15    1.56
  -1  -5 -12    6.24    1.98
  -1  -5 -12    9.06    1.70
  -1  -5 -12    6.60    0.81
   1   5  12    6.17    1.08
   1   5  12    5.85    0.84
  -1  -5 -12    6.32    0.83
   1   5  13   20.36    1.32
   1   5  13   19.28    2.61
  -1  -5 -13   17.95    1.30
  -1  -5 -13   21.29    2.67
  -1  -5 -13   18.21    2.37
  -1  -5 -13   20.09    2.29
   1   5  13   18.79    1.67
  -1  -5 -13   20.71    1.34
   1   5  13   17.09    1.29
   1   5  14    7.40    0.93
   1   5  14    9.48    1.31
  -1  -5 -14    8.70    1.75
  -1  -5 -14    9.53    0.99
   1   5  14    9.04    0.94
  -1  -5 -14    8.52    0.96
   1   5  15    4.18    0.97
  -1  -5 -15    5.95    0.86
   1   5  15    5.42    0.81
   1   5  15    6.50    0.81
  -1  -5 -15    5.36    0.76
   1   5  16   29.15    2.15
   1   5  16   24.55    1.77
  -1  -5 -16   27.76    1.36
   1   5  16   26.14    1.41
  -1  -5 -16   24.40    1.48
  -1  -5 -17    0.20    0.51
   1   5  17    1.06    0.91
   1   5  17    1.02    0.74
  -1  -5 -17    0.64    0.33
   1   5  17    0.88    0.57
   1   5  17    0.67    0.42
  -1  -5 -17    1.00    0.48
  -1  -5 -18   13.25    1.02
   1   5  18   11.78    1.14
   1   5  18   12.38    1.35
  -1  -5 -18   13.66    0.83
   1   5  18   14.15    1.05
   1   5  18   12.57    0.86
  -1  -5 -18   13.06    0.92
  -1  -5 -19    5.44    0.65
   1   5  19    4.34    0.85
  -1  -5 -19    5.51    0.44
   1   5  19    6.12    0.66
   1   5  19    5.33    0.52
  -1  -5 -19    6.61    0.60
   1   5  20    0.58    0.54
  -1  -5 -20    0.79    0.34
   1   5  20    1.01    0.31
   1   5  20    0.62    0.22
  -1  -5 -20    0.99    0.27
  -1  -6  23   -0.04    0.41
   1   6 -23    0.04    0.25
  -1  -6  23    0.71    0.33
  -1  -6  23   -0.16    0.21
   1   6 -23    0.52    0.24
   1   6 -22    4.65    0.55
  -1  -6  22    5.44    0.64
  -1  -6  22    4.62    0.75
  -1  -6  22    5.73    0.76
   1   6 -22    5.08    0.53
  -1  -6  21   15.25    1.33
  -1  -6  21   17.42    1.36
   1   6 -21   16.59    1.02
  -1  -6  21   16.48    1.13
   1   6 -21   16.15    0.99
   1   6 -21   16.28    0.97
  -1  -6  20    0.43    0.75
  -1  -6  20   -0.22    0.74
   1   6 -20    0.88    0.51
   1   6 -20    0.83    0.46
   1   6 -20    0.11    0.42
   1   6 -19   17.03    1.13
  -1  -6  19   16.88    1.53
  -1  -6  19   17.18    1.56
   1   6 -19   17.27    1.11
   1   6 -19   16.65    1.17
   1   6 -18   17.46    1.23
   1   6 -18   17.09    1.16
  -1  -6  18   16.93    1.65
   1   6 -18   16.51    0.98
   1   6 -18   18.32    1.17
  -1  -6  18   16.70    1.58
   1   6 -17    0.50    0.43
   1   6 -17    0.63    0.46
  -1  -6  17    1.20    0.85
   1   6 -17    0.62    0.31
   1   6 -17    1.00    0.43
  -1  -6  17    0.55    0.82
   1   6 -16   57.63    1.93
   1   6 -16   61.93    2.24
   1   6 -16   62.99    2.14
  -1  -6  16   64.74    3.00
  -1  -6  16   65.18    2.97
   1   6 -16   59.52    2.07
  -1  -6  15    1.84    0.95
  -1  -6  15   -0.10    1.58
   1   6 -15    1.55    0.40
   1   6 -15    2.26    0.53
   1   6 -15    0.40    1.06
   1   6 -15    2.25    0.58
  -1  -6  15    1.68    0.82
  -1  -6  15    1.42    0.73
  -1  -6  15    2.91    0.91
   1   6 -15    2.29    0.50
  -1  -6  14   41.16    2.34
  -1  -6  14   40.39    4.12
   1   6 -14   43.49    1.81
   1   6 -14   39.72    3.74
   1   6 -14   40.22    1.61
  -1  -6  14   43.02    2.35
  -1  -6  14   41.80    2.23
  -1  -6  14   37.28    3.27
   1   6 -14   43.49    1.70
   1   6 -14   43.06    1.71
  -1  -6  13   31.32    3.56
  -1  -6  13   30.02    2.80
  -1  -6  13   33.54    1.95
   1   6 -13   33.82    3.26
   1   6 -13   34.41    1.57
   1   6 -13   34.89    1.50
  -1  -6  13   34.13    2.03
   1   6 -13   33.63    1.45
   1   6 -12    6.01    1.52
  -1  -6  12    6.14    1.00
  -1  -6  12    5.47    0.84
  -1  -6  12    6.40    1.30
  -1  -6  12    7.13    2.11
   1   6 -11   28.63    2.77
  -1  -6  11   27.83    1.56
  -1  -6  11   30.03    1.78
  -1  -6  11   32.33    1.75
  -1  -6  11   28.73    2.43
  -1  -6  11   27.53    3.33
  -1  -6  10   19.29    1.27
  -1  -6  10   16.61    1.73
   1   6 -10   20.43    2.20
  -1  -6  10   17.97    2.78
  -1  -6   9   11.41    0.95
  -1  -6   9   10.57    0.84
  -1  -6   9   10.27    1.32
  -1  -6   9    9.72    2.16
   1   6  -9   10.15    1.54
   1   6  -9    8.97    1.57
   1   6  -8   57.24    3.25
  -1  -6   8   63.01    2.79
  -1  -6   8   61.01    1.79
  -1  -6   8   63.69    2.01
  -1  -6   8   63.47    4.23
   1   6  -8   57.63    3.26
   1   6  -7    6.47    1.27
   1   6  -7    7.85    1.22
  -1  -6   7    4.70    0.76
  -1  -6   7    5.68    0.58
   1   6  -7    7.36    1.28
  -1  -6   7    5.73    1.39
  -1  -6   7    6.34    1.65
   1   6  -6    8.70    1.35
   1   6  -6    7.57    1.11
  -1  -6   6    7.75    1.13
  -1  -6   6    7.97    0.65
  -1  -6   6    7.79    1.49
  -1  -6   6    7.86    1.61
   1   6  -6    9.02    1.25
   1   6  -5  177.70    5.16
  -1  -6   5  178.24    3.93
   1   6  -5  173.34    4.87
  -1  -6   5  181.87    6.28
  -1  -6   5  169.46    5.72
  -1  -6   5  171.55    4.69
   1   6  -4    8.93    1.18
  -1  -6   4    7.38    0.84
  -1  -6   4    6.52    1.01
   1   6  -4    8.43    1.31
   1   6  -3  215.04    5.64
   1   6  -3  206.30    5.22
  -1  -6   3  224.02    6.31
   1   6  -3  216.24    5.19
  -1  -6   3  210.16    4.49
  -1  -6   3  212.40    4.15
  -1  -6   3  218.93    5.32
   1   6  -2   74.77    3.09
  -1  -6   2   70.98    3.59
  -1  -6   2   67.96    2.55
  -1  -6   2   70.07    2.72
  -1  -6   2   65.42    2.47
   1   6  -2   74.37    3.17
   1   6  -2   73.86    3.34
   1   6  -1   44.72    2.48
   1   6  -1   42.50    2.61
   1   6  -1   40.05    2.39
  -1  -6   1   47.96    3.00
  -1  -6   1   44.33    2.19
  -1  -6   1   45.44    2.35
  -1  -6   1   44.47    2.15
   1   6   0  199.78    5.40
   1   6   0  208.51    5.70
  -1  -6   0  197.19    4.67
  -1  -6   0  205.82    6.07
  -1  -6   0  200.24    4.77
  -1  -6   0  213.49    5.31
  -1  -6   0  195.47    4.87
   1   6   1   31.42    1.57
   1   6   1   33.67    2.46
   1   6   1   31.68    2.25
  -1  -6  -1   28.26    1.97
  -1  -6  -1   29.39    1.96
  -1  -6  -1   28.92    2.12
  -1  -6  -1   28.69    2.03
   1   6   2   44.26    2.89
   1   6   2   44.98    2.78
   1   6   2   45.15    1.99
  -1  -6  -2   40.86    2.56
  -1  -6  -2   45.11    2.98
  -1  -6  -2   45.40    2.55
  -1  -6  -2   45.92    2.80
  -1  -6  -2   47.33    2.75
   1   6   3   13.45    1.26
   1   6   3   13.02    1.66
  -1  -6  -3   13.90    1.65
  -1  -6  -3   12.49    1.49
  -1  -6  -3   10.94    1.70
  -1  -6  -3   12.53    1.58
  -1  -6  -3   13.47    1.64
   1   6   4   25.94    2.36
   1   6   4   27.10    1.86
  -1  -6  -4   26.60    2.33
  -1  -6  -4   29.78    2.69
  -1  -6  -4   27.46    2.26
  -1  -6  -4   29.93    2.44
  -1  -6  -4   27.85    2.32
  -1  -6  -5   65.78    1.77
   1   6   5   66.30    3.08
   1   6   5   69.95    3.95
  -1  -6  -5   64.50    3.69
  -1  -6  -5   66.15    4.11
  -1  -6  -5   65.29    3.61
  -1  -6  -5   70.66    3.77
  -1  -6  -5   69.47    3.76
  -1  -6  -6   29.51    1.27
   1   6   6   34.79    2.99
   1   6   6   34.07    2.38
  -1  -6  -6   32.87    2.75
  -1  -6  -6   31.65    2.72
  -1  -6  -6   31.89    3.06
  -1  -6  -6   31.50    2.67
  -1  -6  -6   32.27    2.64
  -1  -6  -7   23.88    1.20
   1   6   7   26.93    2.23
   1   6   7   21.71    2.51
  -1  -6  -7   24.15    2.53
  -1  -6  -7   26.25    3.01
  -1  -6  -7   23.43    2.51
  -1  -6  -7   26.16    2.47
  -1  -6  -7   25.44    2.41
  -1  -6  -8   35.27    1.50
   1   6   8   37.85    2.80
   1   6   8   36.21    3.39
  -1  -6  -8   33.59    3.05
  -1  -6  -8   35.31    3.11
  -1  -6  -8   38.12    3.69
  -1  -6  -8   34.16    2.78
  -1  -6  -8   34.21    2.89
  -1  -6  -9    3.94    0.61
   1   6   9    5.02    1.24
   1   6   9    6.77    1.64
  -1  -6  -9    4.07    1.38
  -1  -6  -9    3.30    1.41
  -1  -6  -9    4.92    1.49
  -1  -6  -9    5.28    1.40
  -1  -6  -9    4.96    1.20
  -1  -6 -10   37.02    1.65
  -1  -6 -10   43.20    3.61
  -1  -6 -10   38.76    3.18
  -1  -6 -10   40.95    3.15
  -1  -6 -10   37.48    3.47
  -1  -6 -10   39.11    4.10
  -1  -6 -10   38.81    1.67
   1   6  10   40.61    3.21
   1   6  10   42.43    3.95
   1   6  10   38.55    1.83
   1   6  10   41.58    2.20
  -1  -6 -11   32.90    1.62
   1   6  11   36.35    3.19
   1   6  11   38.42    3.89
  -1  -6 -11   31.67    3.09
  -1  -6 -11   36.32    3.16
  -1  -6 -11   33.74    2.87
  -1  -6 -11   36.76    3.54
  -1  -6 -11   34.09    3.94
  -1  -6 -11   35.06    1.65
   1   6  11   33.31    1.58
   1   6  11   33.73    1.78
   1   6  11   33.14    2.09
  -1  -6 -12    0.18    0.44
   1   6  12   -0.86    0.93
   1   6  12    0.83    0.47
  -1  -6 -12   -1.83    1.45
  -1  -6 -12   -0.99    1.23
   1   6  12   -0.14    0.78
  -1  -6 -12    0.48    0.46
  -1  -6 -12    0.41    1.02
   1   6  12   -0.22    0.57
  -1  -6 -13   49.97    2.06
  -1  -6 -13   57.45    3.91
  -1  -6 -13   55.80    2.15
   1   6  13   53.37    2.04
   1   6  13   53.48    2.63
   1   6  13   57.50    2.99
  -1  -6 -14    3.04    0.66
  -1  -6 -14    3.97    1.27
  -1  -6 -14    3.78    0.75
  -1  -6 -14    4.07    0.58
   1   6  14    2.69    0.88
   1   6  14    3.41    1.12
   1   6  14    3.58    0.64
  -1  -6 -15   11.08    1.03
  -1  -6 -15   12.70    1.00
   1   6  15   11.87    0.96
   1   6  15   10.36    1.51
   1   6  15   12.11    1.38
  -1  -6 -15   11.81    1.04
   1   6  15   13.01    1.20
  -1  -6 -16   21.51    1.20
   1   6  16   23.11    1.47
   1   6  16   20.09    1.15
   1   6  16   21.67    1.83
   1   6  16   18.98    1.53
  -1  -6 -16   22.50    1.33
  -1  -6 -16   20.24    1.27
  -1  -6 -17   -0.31    0.33
   1   6  17   -0.31    0.50
   1   6  17    0.05    0.30
   1   6  17    0.10    0.83
   1   6  17   -0.26    0.63
  -1  -6 -17   -0.31    0.48
  -1  -6 -17   -0.25    0.41
  -1  -6 -18   12.09    0.89
   1   6  18   13.36    0.77
  -1  -6 -18   13.72    0.90
   1   6  18   13.21    0.96
  -1  -6 -18   13.66    0.79
   1   6  18   11.15    0.70
   1   6  18   11.74    1.22
  -1  -6 -19    5.17    0.53
   1   6  19    4.16    0.78
   1   6  19    4.66    0.55
  -1  -6 -19    4.08    0.51
   1   6  20    1.60    0.36
  -1  -6 -20    1.51    0.29
   1   6  20    1.14    0.47
   1   7 -23    2.84    0.35
  -1  -7  23    2.37    0.43
  -1  -7  23    2.47    0.45
  -1  -7  23    3.39    0.39
  -1  -7  22    9.22    0.90
  -1  -7  22    8.78    0.87
  -1  -7  22    9.26    0.72
   1   7 -22    8.44    0.66
   1   7 -22    8.78    0.56
   1   7 -21   18.16    1.02
  -1  -7  21   18.13    1.34
  -1  -7  21   20.37    1.38
  -1  -7  21   18.04    1.09
   1   7 -21   17.44    0.92
   1   7 -21   18.08    1.05
   1   7 -20    0.34    0.34
   1   7 -20   -0.04    0.40
   1   7 -20    0.33    0.31
  -1  -7  20    0.94    0.72
  -1  -7  20   -0.54    0.75
   1   7 -20    0.64    0.51
   1   7 -19   17.96    1.21
   1   7 -19   16.46    0.93
   1   7 -19   18.34    1.21
   1   7 -19   16.91    1.05
  -1  -7  19   16.83    1.55
  -1  -7  19   19.38    1.58
   1   7 -19   17.67    1.08
   1   7 -18   25.25    1.23
   1   7 -18   27.86    1.50
   1   7 -18   26.47    1.36
  -1  -7  18   27.09    1.96
   1   7 -18   26.78    1.35
  -1  -7  18   26.92    1.91
  -1  -7  17    8.27    1.25
  -1  -7  17   10.14    1.34
   1   7 -17    8.91    0.86
   1   7 -17    9.74    0.95
   1   7 -17    9.68    0.87
  -1  -7  17    9.34    2.50
   1   7 -17    8.90    0.81
  -1  -7  16   12.64    1.51
  -1  -7  16   12.47    1.34
  -1  -7  16   13.71    1.51
   1   7 -16   13.47    1.01
   1   7 -16   13.25    1.09
   1   7 -16   14.18    1.05
  -1  -7  16   12.09    2.49
   1   7 -16   12.70    0.95
  -1  -7  15    5.05    1.86
  -1  -7  15    3.88    0.92
  -1  -7  15    3.48    1.03
  -1  -7  15    3.82    0.96
  -1  -7  15    3.49    1.07
   1   7 -15    3.62    0.67
   1   7 -15    2.64    0.49
   1   7 -15    3.28    0.57
   1   7 -15    3.39    0.54
  -1  -7  14   26.35    3.64
  -1  -7  14   24.64    1.90
  -1  -7  14   24.73    1.80
   1   7 -14   22.59    1.26
   1   7 -14   22.10    1.22
   1   7 -14   23.52    1.38
   1   7 -14   23.30    2.99
   1   7 -14   22.78    1.28
  -1  -7  14   24.39    1.89
  -1  -7  13   46.37    2.43
   1   7 -13   47.48    1.88
   1   7 -13   46.39    1.75
   1   7 -13   50.33    3.97
   1   7 -13   49.20    3.97
  -1  -7  13   44.09    2.29
  -1  -7  13   39.84    4.71
  -1  -7  13   51.84    4.90
   1   7 -13   46.61    1.73
   1   7 -12    1.71    1.12
   1   7 -12    0.14    0.75
   1   7 -12    0.09    0.35
  -1  -7  12   -0.38    0.70
  -1  -7  12    0.04    0.49
   1   7 -12    0.03    0.27
  -1  -7  12    0.30    1.58
  -1  -7  12    0.37    0.54
  -1  -7  11   37.58    1.85
  -1  -7  11   38.20    2.08
   1   7 -11   34.03    3.10
   1   7 -11   32.89    2.90
   1   7 -11   32.48    3.02
  -1  -7  11   38.06    4.24
  -1  -7  10    6.18    0.84
   1   7 -10    8.48    1.61
   1   7 -10    6.41    1.44
   1   7 -10    8.33    1.56
  -1  -7  10    6.92    1.95
  -1  -7   9    0.06    0.37
  -1  -7   9    0.09    0.47
  -1  -7   9   -0.54    1.33
   1   7  -9    0.74    0.85
   1   7  -9    0.74    0.79
   1   7  -9   -0.09    0.71
  -1  -7   8  151.27    3.03
  -1  -7   8  158.25    3.32
  -1  -7   8  152.55    6.30
   1   7  -8  155.70    5.52
  -1  -7   8  157.71    6.98
   1   7  -8  150.61    5.52
   1   7  -8  152.53    5.43
   1   7  -7    1.71    0.68
  -1  -7   7    0.53    1.15
  -1  -7   7    0.13    0.94
  -1  -7   7    0.40    0.33
   1   7  -7    1.48    0.83
  -1  -7   6   43.85    2.58
  -1  -7   6   46.55    3.64
  -1  -7   6   44.45    3.29
   1   7  -6   42.03    2.86
   1   7  -6   41.52    2.71
   1   7  -5   70.15    3.40
  -1  -7   5   70.45    4.43
  -1  -7   5   60.15    3.76
  -1  -7   5   60.30    3.02
   1   7  -5   65.66    3.46
  -1  -7   5   65.84    2.53
  -1  -7   4    9.01    1.29
   1   7  -4   12.13    1.44
   1   7  -4   10.51    1.53
  -1  -7   4    8.80    0.98
  -1  -7   3  133.31    5.35
  -1  -7   3  120.39    1.83
  -1  -7   3  124.32    4.47
   1   7  -3  131.15    4.77
   1   7  -3  119.04    4.39
   1   7  -3  128.98    4.47
  -1  -7   3  123.71    3.52
   1   7  -2   67.51    3.26
  -1  -7   2   64.67    3.78
   1   7  -2   69.12    3.53
   1   7  -2   61.13    3.19
  -1  -7   2   58.64    2.58
  -1  -7   2   61.22    2.63
  -1  -7   2   62.66    2.87
   1   7  -1   43.06    2.69
  -1  -7   1   45.58    3.27
  -1  -7   1   43.41    2.35
  -1  -7   1   43.55    2.52
  -1  -7   1   41.96    2.32
   1   7  -1   38.63    2.60
   1   7  -1   37.09    2.68
  -1  -7   0   94.15    4.58
  -1  -7   0   88.99    3.76
  -1  -7   0   88.84    3.46
  -1  -7   0   89.15    3.57
  -1  -7   0   84.68    3.28
   1   7   0   80.88    3.77
   1   7   0   90.30    4.15
   1   7   0   93.57    2.65
  -1  -7  -1    3.99    1.31
  -1  -7  -1    3.81    1.05
  -1  -7  -1    2.20    0.73
  -1  -7  -1    3.95    0.95
  -1  -7  -1    2.80    0.94
  -1  -7  -1    3.54    0.84
   1   7   1    4.53    1.14
   1   7   1    3.92    1.16
   1   7   1    5.84    0.69
  -1  -7  -2   72.72    4.07
  -1  -7  -2   70.40    3.41
  -1  -7  -2   73.39    3.63
  -1  -7  -2   77.55    3.86
  -1  -7  -2   71.83    3.53
   1   7   2   72.91    3.83
   1   7   2   78.64    2.80
  -1  -7  -3   11.91    1.89
  -1  -7  -3   10.36    1.47
  -1  -7  -3   11.78    1.69
  -1  -7  -3   13.48    1.75
  -1  -7  -3   11.42    1.59
   1   7   3   11.89    1.72
   1   7   3   12.94    1.27
  -1  -7  -4    2.72    0.92
  -1  -7  -4    2.45    0.42
  -1  -7  -4    1.44    0.88
  -1  -7  -4    3.67    1.24
  -1  -7  -4    2.39    1.11
  -1  -7  -4    1.83    0.85
   1   7   4    3.03    0.73
   1   7   4    1.64    0.91
  -1  -7  -5   34.81    2.87
  -1  -7  -5   32.18    1.32
  -1  -7  -5   41.23    3.12
  -1  -7  -5   39.48    3.07
  -1  -7  -5   32.24    2.74
  -1  -7  -5   32.98    3.18
   1   7   5   34.28    3.04
   1   7   5   37.08    2.38
  -1  -7  -6   17.14    2.16
  -1  -7  -6   15.39    0.96
  -1  -7  -6   17.72    2.16
  -1  -7  -6   16.32    2.08
  -1  -7  -6   18.14    2.51
  -1  -7  -6   15.25    2.06
   1   7   6   16.91    2.25
  -1  -7  -7   15.26    2.13
  -1  -7  -7   13.61    0.97
  -1  -7  -7   16.98    2.19
  -1  -7  -7   14.47    1.95
  -1  -7  -7   11.82    2.23
  -1  -7  -7   14.83    2.12
   1   7   7   14.17    2.16
  -1  -7  -8   44.83    3.72
  -1  -7  -8   44.41    4.23
  -1  -7  -8   48.61    3.74
  -1  -7  -8   44.29    1.71
  -1  -7  -8   47.46    3.60
  -1  -7  -8   44.55    3.43
   1   7   8   52.44    2.58
   1   7   8   43.01    3.89
  -1  -7  -9    8.83    2.04
  -1  -7  -9    8.45    1.76
  -1  -7  -9    9.98    1.85
  -1  -7  -9    9.51    0.89
  -1  -7  -9   10.33    1.81
  -1  -7  -9   11.73    1.75
   1   7   9    9.55    1.27
   1   7   9   10.49    1.26
   1   7   9    8.98    1.89
   1   7  10    1.23    1.16
  -1  -7 -10    0.74    0.84
  -1  -7 -10    1.14    0.94
  -1  -7 -10    1.13    1.03
  -1  -7 -10    0.81    1.40
  -1  -7 -10    0.71    0.88
  -1  -7 -10    0.61    0.46
   1   7  10    0.89    0.82
   1   7  10    0.82    0.82
  -1  -7 -10    0.88    0.47
   1   7  11   73.20    2.31
   1   7  11   85.80    5.89
  -1  -7 -11   76.27    2.43
  -1  -7 -11   77.10    4.69
  -1  -7 -11   80.84    5.39
  -1  -7 -11   75.63    5.95
   1   7  11   72.41    3.06
   1   7  11   70.67    3.26
  -1  -7 -11   78.28    5.02
  -1  -7 -11   68.12    2.29
  -1  -7 -12   13.98    2.23
   1   7  12   17.95    1.46
  -1  -7 -12   15.95    1.17
   1   7  12   16.60    1.75
   1   7  12   15.51    1.58
  -1  -7 -12   14.76    1.17
  -1  -7 -12   13.45    1.98
   1   7  12   15.71    1.11
   1   7  13   43.42    2.14
  -1  -7 -13   41.17    1.83
   1   7  13   43.56    2.41
   1   7  13   44.14    2.65
   1   7  13   43.90    1.79
  -1  -7 -13   45.51    1.93
  -1  -7 -13   40.10    3.38
   1   7  14    4.61    0.64
   1   7  14    4.14    1.19
   1   7  14    4.44    0.99
  -1  -7 -14    4.27    0.66
   1   7  14    3.83    0.85
  -1  -7 -14    5.02    0.59
  -1  -7 -14    4.18    0.69
  -1  -7 -15    5.47    0.74
   1   7  15    5.17    0.73
   1   7  15    4.88    0.60
   1   7  15    4.01    1.15
  -1  -7 -15    5.25    0.70
   1   7  15    5.97    0.94
  -1  -7 -16   10.23    0.86
   1   7  16   10.65    0.87
   1   7  16   11.17    0.80
   1   7  16   12.07    1.08
  -1  -7 -16   12.38    0.97
  -1  -7 -16   11.41    0.87
   1   7  16   10.30    1.37
  -1  -7 -17   -0.24    0.35
   1   7  17   -0.42    0.76
   1   7  17   -0.17    0.47
  -1  -7 -17   -0.05    0.46
  -1  -7 -17   -0.26    0.31
   1   7  17   -0.55    0.33
  -1  -7 -18   10.95    0.75
   1   7  18   10.88    0.80
   1   7  18   11.26    1.06
  -1  -7 -18   11.09    0.66
  -1  -7 -18    9.79    0.69
  -1  -7 -19    2.38    0.31
  -1  -7 -19    3.21    0.38
   1   7  19    2.75    0.40
   1   7  19    3.38    0.47
   1   7  19    3.53    0.59
  -1  -8  22    3.70    0.58
  -1  -8  22    3.46    0.60
   1   8 -22    3.60    0.46
  -1  -8  22    3.52    0.45
  -1  -8  21   14.81    1.13
  -1  -8  21   14.93    0.93
   1   8 -21   13.63    0.69
   1   8 -21   15.55    0.92
   1   8 -20    0.07    0.38
   1   8 -20    0.20    0.32
  -1  -8  20    0.38    0.70
  -1  -8  20    0.04    0.62
   1   8 -20   -0.28    0.29
   1   8 -20   -0.35    0.51
   1   8 -19   16.04    0.90
  -1  -8  19   17.93    1.53
   1   8 -19   17.62    1.14
  -1  -8  19   17.37    1.48
   1   8 -19   18.13    1.18
   1   8 -19   16.38    0.95
  -1  -8  18    5.71    1.59
   1   8 -18    6.40    0.67
  -1  -8  18    7.53    1.15
   1   8 -18    6.63    0.82
   1   8 -18    6.90    0.73
  -1  -8  18    6.27    1.06
   1   8 -18    7.77    0.87
   1   8 -18    7.04    0.70
   1   8 -17    4.60    0.62
   1   8 -17    5.30    0.76
   1   8 -17    5.30    0.64
  -1  -8  17    3.54    0.89
  -1  -8  17    5.49    1.71
   1   8 -17    4.92    0.64
  -1  -8  17    5.40    1.09
  -1  -8  16   16.90    1.66
   1   8 -16   16.18    1.08
   1   8 -16   16.29    1.18
   1   8 -16   16.91    1.11
  -1  -8  16   18.64    1.73
  -1  -8  16   17.39    1.58
  -1  -8  15   -0.73    1.21
   1   8 -15    2.25    0.56
  -1  -8  15    1.97    0.96
   1   8 -15    1.92    0.52
   1   8 -15    1.85    0.45
  -1  -8  15    1.90    0.95
  -1  -8  15    1.56    0.69
  -1  -8  14   16.67    2.97
   1   8 -14   12.31    2.28
   1   8 -14   12.27    1.01
  -1  -8  14   15.96    1.64
   1   8 -14   13.59    1.03
   1   8 -14   14.07    1.00
  -1  -8  14   13.20    1.40
  -1  -8  13   40.07    4.86
   1   8 -13   45.07    1.79
   1   8 -13   44.28    3.86
   1   8 -13   44.67    1.86
  -1  -8  13   41.64    2.41
  -1  -8  13   39.63    2.24
   1   8 -13   44.30    1.68
  -1  -8  12    0.95    0.63
  -1  -8  12    0.63    0.58
  -1  -8  12    1.03    0.78
  -1  -8  12    0.02    2.07
   1   8 -12    0.68    0.30
   1   8 -12    1.54    0.47
   1   8 -12    0.69    0.29
   1   8 -12    1.48    0.48
   1   8 -12    0.56    0.33
   1   8 -12    1.38    1.16
   1   8 -11   55.99    2.44
  -1  -8  11   57.06    5.40
   1   8 -11   53.63    1.88
   1   8 -11   51.15    3.79
   1   8 -11   52.72    3.75
   1   8 -11   53.10    1.86
  -1  -8  11   54.23    2.30
  -1  -8  11   54.33    2.56
   1   8 -10   22.42    2.48
   1   8 -10   24.04    2.53
   1   8 -10   22.62    2.39
  -1  -8  10   20.43    1.43
  -1  -8  10   20.23    1.29
  -1  -8  10   20.94    3.24
   1   8  -9    1.50    0.92
   1   8  -9    3.01    0.82
  -1  -8   9    2.23    0.67
  -1  -8   9    1.17    0.45
  -1  -8   9    1.45    1.38
  -1  -8   8  103.93    6.19
   1   8  -8  101.78    4.90
   1   8  -8  113.54    5.06
  -1  -8   8  102.88    2.93
  -1  -8   8  101.80    2.60
  -1  -8   8  102.69    5.65
  -1  -8   7   22.91    2.90
   1   8  -7   22.57    2.34
   1   8  -7   24.16    2.33
  -1  -8   7   18.81    1.15
  -1  -8   7   18.23    2.48
   1   8  -6   57.43    3.53
   1   8  -6   60.59    3.49
  -1  -8   6   56.92    4.01
  -1  -8   6   63.55    4.66
  -1  -8   6   60.68    3.31
   1   8  -5   42.23    3.02
   1   8  -5   45.25    2.97
  -1  -8   5   40.93    3.43
  -1  -8   5   45.52    3.85
  -1  -8   5   41.17    2.76
   1   8  -4    0.37    0.73
  -1  -8   4    0.10    0.59
   1   8  -4    1.36    0.83
  -1  -8   3   77.07    4.54
  -1  -8   3   75.27    3.05
   1   8  -3   75.74    3.99
   1   8  -3   71.95    3.80
   1   8  -3   82.53    3.90
  -1  -8   3   71.46    1.56
  -1  -8   3   69.69    3.69
   1   8  -2   22.33    2.27
   1   8  -2   22.46    2.16
   1   8  -2   26.04    2.30
  -1  -8   2   23.86    2.67
  -1  -8   2   19.72    1.64
  -1  -8   2   20.91    1.88
   1   8  -1   25.64    2.44
   1   8  -1   24.50    2.26
  -1  -8   1   26.88    2.78
  -1  -8   1   25.67    2.14
  -1  -8   1   24.46    1.91
  -1  -8   1   25.78    1.97
   1   8   0    4.26    1.13
   1   8   0    5.13    1.29
  -1  -8   0    4.46    1.59
  -1  -8   0    4.71    1.32
  -1  -8   0    3.26    0.83
  -1  -8   0    3.02    0.75
  -1  -8   0    3.05    0.87
  -1  -8   0    2.28    0.88
   1   8   1    0.49    0.80
   1   8   1    0.94    0.95
  -1  -8  -1   -0.34    1.26
  -1  -8  -1    0.28    0.92
  -1  -8  -1    0.64    0.54
  -1  -8  -1    0.36    0.60
  -1  -8  -1    0.59    0.94
  -1  -8  -1    0.28    0.66
   1   8   2   35.74    2.95
  -1  -8  -2   46.51    3.75
  -1  -8  -2   41.55    3.38
  -1  -8  -2   41.43    2.82
  -1  -8  -2   39.13    2.73
  -1  -8  -2   43.78    3.15
  -1  -8  -2   38.87    2.86
   1   8   3   30.41    2.82
  -1  -8  -3   26.96    2.40
  -1  -8  -3   31.33    2.98
  -1  -8  -3   27.02    2.47
  -1  -8  -3   29.16    2.65
  -1  -8  -3   32.12    2.79
  -1  -8  -4   -0.09    1.00
  -1  -8  -4    0.02    0.76
   1   8   4   -0.53    0.72
  -1  -8  -4    0.82    0.73
  -1  -8  -4    1.56    1.05
  -1  -8  -4    0.34    0.79
  -1  -8  -4   -0.18    0.26
  -1  -8  -5   29.90    2.86
  -1  -8  -5   26.72    2.69
   1   8   5   27.80    2.89
  -1  -8  -5   27.03    3.07
  -1  -8  -5   25.90    2.60
  -1  -8  -5   25.43    2.64
  -1  -8  -5   25.38    1.20
  -1  -8  -6   22.30    2.60
  -1  -8  -6   24.11    2.64
  -1  -8  -6   22.42    2.60
  -1  -8  -6   19.69    2.74
   1   8   6   23.94    2.83
  -1  -8  -6   21.00    1.15
  -1  -8  -6   20.23    2.41
   1   8   7    5.82    1.09
  -1  -8  -7    5.08    0.65
  -1  -8  -7    6.11    1.57
  -1  -8  -7    3.14    1.33
  -1  -8  -7    3.62    1.03
   1   8   7    3.89    0.70
  -1  -8  -7    4.88    1.42
  -1  -8  -7    2.36    1.27
   1   8   7    5.10    0.84
   1   8   7    4.18    0.62
   1   8   7    5.53    0.70
   1   8   7    3.70    1.41
  -1  -8  -8   59.18    2.03
  -1  -8  -8   63.03    4.33
  -1  -8  -8   62.31    4.26
  -1  -8  -8   57.12    4.93
  -1  -8  -8   61.68    4.55
   1   8   8   59.51    4.69
   1   8   8   58.34    2.34
  -1  -8  -8   61.65    4.33
   1   8   8   54.05    2.08
   1   8   8   68.25    3.09
  -1  -8  -9    0.52    0.40
  -1  -8  -9    0.16    1.23
  -1  -8  -9   -0.79    0.98
  -1  -8  -9   -0.53    1.67
  -1  -8  -9    0.70    1.10
   1   8   9   -0.18    1.01
   1   8   9    0.50    0.34
  -1  -8  -9    0.91    0.83
   1   8   9    1.03    0.60
   1   8   9    1.32    0.92
   1   8  10   16.67    1.70
   1   8  10   17.58    1.43
  -1  -8 -10   18.91    2.62
  -1  -8 -10   15.79    1.15
   1   8  10   16.65    1.20
  -1  -8 -10   19.75    2.51
   1   8  11   22.31    1.58
   1   8  11   21.12    1.42
  -1  -8 -11   19.40    2.64
   1   8  11   21.96    1.99
  -1  -8 -11   20.73    1.27
  -1  -8 -11   19.78    2.53
  -1  -8 -11   23.73    1.39
   1   8  12    4.09    0.77
  -1  -8 -12    2.71    0.61
   1   8  12    3.12    1.06
  -1  -8 -12    2.56    0.55
  -1  -8 -12    3.13    1.16
   1   8  12    3.33    0.85
  -1  -8 -13   25.49    1.42
   1   8  13   25.36    1.48
  -1  -8 -13   27.07    1.35
   1   8  13   28.32    2.15
  -1  -8 -13   25.34    1.36
  -1  -8 -13   24.70    2.76
   1   8  13   24.72    1.63
  -1  -8 -14    0.18    0.25
  -1  -8 -14    0.06    0.38
   1   8  14   -0.01    0.96
   1   8  14    0.40    0.63
  -1  -8 -14    0.48    0.42
   1   8  14   -0.09    0.44
  -1  -8 -15    7.86    0.74
   1   8  15    8.11    1.33
   1   8  15    9.53    1.01
  -1  -8 -15    9.20    0.89
  -1  -8 -15    8.71    0.79
   1   8  15    8.93    0.81
  -1  -8 -16    5.99    0.61
   1   8  16    6.93    1.08
   1   8  16    6.51    0.79
  -1  -8 -16    7.15    0.74
  -1  -8 -16    6.36    0.64
   1   8  16    6.22    0.61
  -1  -8 -17    0.07    0.24
   1   8  17   -0.68    0.66
   1   8  17   -0.28    0.39
  -1  -8 -17    0.09    0.25
  -1  -8 -17    0.02    0.35
   1   8  18    4.99    0.50
   1   8  18    5.04    0.59
  -1  -8 -18    5.27    0.49
  -1  -9  22    3.38    0.51
   1   9 -22    4.26    0.42
   1   9 -22    3.42    0.40
  -1  -9  21    6.79    0.56
  -1  -9  21    6.84    0.77
  -1  -9  21    7.87    0.87
   1   9 -21    5.98    0.44
   1   9 -21    6.60    0.59
  -1  -9  20    0.22    0.35
  -1  -9  20    0.69    0.71
  -1  -9  20    0.44    0.53
   1   9 -20    0.47    0.33
   1   9 -20    0.40    0.45
   1   9 -19   17.63    1.10
  -1  -9  19   17.38    1.39
  -1  -9  19   18.00    1.41
   1   9 -19   16.07    0.89
   1   9 -19   15.45    0.99
   1   9 -19   17.32    1.08
   1   9 -18    2.84    0.62
  -1  -9  18    2.35    0.77
  -1  -9  18    2.07    0.82
   1   9 -18    2.55    0.58
   1   9 -18    2.25    0.45
   1   9 -17    0.72    0.38
   1   9 -17    1.04    0.53
  -1  -9  17    0.83    0.77
  -1  -9  17    0.88    0.73
   1   9 -17    0.77    0.37
   1   9 -17    1.03    0.50
  -1  -9  16   26.76    1.99
   1   9 -16   28.51    1.41
   1   9 -16   28.66    1.50
   1   9 -16   27.30    1.30
  -1  -9  16   29.13    2.08
  -1  -9  16   28.57    2.11
  -1  -9  16   25.94    1.83
   1   9 -16   27.52    1.49
  -1  -9  16   22.50    3.26
   1   9 -15    5.13    0.75
  -1  -9  15    3.26    1.38
  -1  -9  15    4.30    1.09
   1   9 -15    5.57    0.73
  -1  -9  15    4.29    1.12
  -1  -9  15    3.59    0.91
   1   9 -15    5.88    0.67
   1   9 -14   14.41    1.10
   1   9 -14   15.37    1.10
  -1  -9  14   16.47    3.21
  -1  -9  14   15.57    1.66
   1   9 -14   14.29    0.96
   1   9 -14   14.11    0.92
  -1  -9  14   15.06    1.52
  -1  -9  13   41.51    2.31
  -1  -9  13   39.74    4.73
   1   9 -13   42.02    1.61
   1   9 -13   43.65    1.83
   1   9 -13   45.85    1.82
  -1  -9  13   41.47    2.46
   1   9 -13   39.83    1.54
   1   9 -13   45.49    1.66
  -1  -9  12    0.01    0.60
  -1  -9  12    0.25    0.79
   1   9 -12   -0.29    0.74
   1   9 -12   -0.19    0.33
   1   9 -12   -0.04    0.32
   1   9 -12    0.11    0.37
   1   9 -12    0.07    0.34
  -1  -9  12    0.08    0.66
  -1  -9  11   41.15    4.91
   1   9 -11   32.96    1.44
   1   9 -11   38.66    1.66
   1   9 -11   33.45    1.55
   1   9 -11   36.85    1.58
   1   9 -11   39.99    2.17
  -1  -9  11   35.78    1.96
  -1  -9  10   33.37    1.67
  -1  -9  10   32.47    1.85
   1   9 -10   36.06    1.56
   1   9 -10   34.00    1.46
   1   9 -10   36.60    2.02
   1   9 -10   32.92    1.50
   1   9 -10   36.87    3.22
  -1  -9  10   37.26    4.39
  -1  -9   9   43.34    4.39
  -1  -9   9   44.27    2.10
  -1  -9   9   43.66    1.86
   1   9  -9   43.59    1.68
   1   9  -9   44.49    1.73
   1   9  -9   44.53    2.14
  -1  -9   9   48.41    4.99
   1   9  -9   44.47    3.47
  -1  -9   8   41.46    4.26
  -1  -9   8   33.37    1.62
  -1  -9   8   36.50    1.86
  -1  -9   8   33.18    3.48
   1   9  -8   35.96    3.11
   1   9  -7    2.26    0.89
  -1  -9   7    2.60    1.39
  -1  -9   7    1.32    1.11
  -1  -9   7    1.93    0.52
   1   9  -6   43.40    3.16
   1   9  -6   40.45    3.19
  -1  -9   6   43.52    4.09
  -1  -9   6   42.03    3.75
  -1  -9   6   39.50    2.90
   1   9  -5   21.42    2.20
   1   9  -5   17.21    2.18
  -1  -9   5   14.92    2.38
  -1  -9   5   16.52    2.54
  -1  -9   5   15.06    1.89
   1   9  -4    6.39    1.34
   1   9  -4    4.96    1.27
  -1  -9   4    6.62    1.50
  -1  -9   4    8.16    1.50
   1   9  -3   37.03    3.10
  -1  -9   3   40.15    3.08
  -1  -9   3   45.67    3.95
   1   9  -3   47.30    3.25
  -1  -9   3   39.58    1.26
   1   9  -2    0.90    0.98
   1   9  -2    1.10    0.73
  -1  -9   2    0.76    0.29
  -1  -9   2    1.38    1.54
  -1  -9   2    1.17    0.56
  -1  -9   2    1.86    1.00
  -1  -9   1   15.30    1.81
  -1  -9   1   13.81    1.62
  -1  -9   1   13.58    2.33
   1   9  -1   15.44    2.01
   1   9  -1   15.03    2.10
  -1  -9   0   23.30    2.19
  -1  -9   0   22.93    2.31
  -1  -9   0   23.83    2.09
  -1  -9   0   23.46    2.64
  -1  -9   0   24.97    3.19
   1   9   0   21.30    2.36
   1   9   0   24.75    2.68
  -1  -9  -1    1.29    1.08
  -1  -9  -1    2.68    0.89
  -1  -9  -1    1.30    1.44
   1   9   1    2.41    0.97
  -1  -9  -1    1.88    0.85
  -1  -9  -1    1.96    0.97
  -1  -9  -1    0.94    0.56
  -1  -9  -2   57.52    4.15
  -1  -9  -2   60.93    4.71
   1   9   2   64.29    4.25
  -1  -9  -2   63.82    4.05
  -1  -9  -2   64.82    3.74
  -1  -9  -2   58.92    3.71
  -1  -9  -2   64.78    3.70
  -1  -9  -3   61.05    4.79
  -1  -9  -3   52.18    4.16
   1   9   3   57.28    4.13
  -1  -9  -3   48.38    3.49
  -1  -9  -3   54.12    3.59
  -1  -9  -3   57.68    3.96
  -1  -9  -3   54.05    3.53
  -1  -9  -4    6.79    1.43
  -1  -9  -4    9.13    2.16
  -1  -9  -4    4.53    1.63
   1   9   4    6.29    1.50
   1   9   4   10.11    1.22
  -1  -9  -4    6.70    1.46
  -1  -9  -4    9.38    1.79
  -1  -9  -4    7.21    1.55
   1   9   5   35.24    1.71
  -1  -9  -5   40.78    3.35
  -1  -9  -5   43.60    3.54
  -1  -9  -5   39.38    3.44
  -1  -9  -5   38.89    3.85
  -1  -9  -5   45.92    4.48
  -1  -9  -5   36.73    3.22
   1   9   5   41.51    3.74
   1   9   5   42.48    2.36
   1   9   5   40.93    1.88
   1   9   5   36.46    1.77
   1   9   5   39.45    1.51
   1   9   5   37.08    1.45
   1   9   6    7.79    1.21
  -1  -9  -6    7.32    1.52
  -1  -9  -6    8.40    1.76
  -1  -9  -6    7.32    1.59
   1   9   6    8.24    0.94
   1   9   6    8.47    0.74
   1   9   6   10.63    2.03
  -1  -9  -6    8.07    0.76
   1   9   6    8.17    0.97
  -1  -9  -6    7.73    1.56
  -1  -9  -6    6.04    1.74
   1   9   6    7.21    0.83
   1   9   7   22.29    1.89
  -1  -9  -7   20.04    2.57
  -1  -9  -7   24.43    2.83
  -1  -9  -7   25.11    2.80
   1   9   7   21.96    1.13
   1   9   7   21.06    1.45
   1   9   7   24.32    3.09
  -1  -9  -7   22.08    1.24
   1   9   7   19.87    1.44
  -1  -9  -7   19.29    2.53
  -1  -9  -7   23.50    3.36
   1   9   7   20.43    1.38
   1   9   8   30.34    2.22
  -1  -9  -8   28.51    3.06
  -1  -9  -8   31.84    3.24
  -1  -9  -8   27.59    3.03
   1   9   8   31.04    1.72
   1   9   8   31.18    1.30
   1   9   8   23.78    3.01
  -1  -9  -8   28.52    1.44
   1   9   8   29.06    1.59
   1   9   8   31.33    1.82
  -1  -9  -8   30.01    3.27
  -1  -9  -8   26.66    3.48
  -1  -9  -9    3.72    0.61
  -1  -9  -9    7.80    1.55
   1   9   9    4.71    0.81
   1   9   9    3.37    0.82
  -1  -9  -9    4.02    1.46
   1   9   9    3.97    0.67
   1   9   9    4.19    1.26
  -1  -9 -10   25.30    2.90
   1   9  10   19.87    1.41
   1   9  10   20.81    1.55
  -1  -9 -10   20.03    2.64
   1   9  10   18.91    1.88
  -1  -9 -10   18.56    1.21
   1   9  10   18.91    1.26
  -1  -9 -11    2.10    0.54
   1   9  11    1.15    1.00
   1   9  11    2.00    0.61
   1   9  11    2.70    0.79
  -1  -9 -11    1.91    0.93
   1   9  12    3.61    0.71
  -1  -9 -12    3.05    0.66
   1   9  12    2.32    1.08
  -1  -9 -12    2.15    0.45
  -1  -9 -12    2.50    0.54
   1   9  12    3.66    0.86
   1   9  13   11.82    0.96
  -1  -9 -13   13.07    1.02
   1   9  13   13.00    1.18
   1   9  13   12.19    1.57
  -1  -9 -13   12.33    0.89
  -1  -9 -13   13.36    1.06
   1   9  14    0.44    0.43
  -1  -9 -14    0.84    0.43
   1   9  14    1.10    0.66
   1   9  14    1.15    0.94
  -1  -9 -14    1.55    0.30
  -1  -9 -14    0.28    0.45
   1   9  15    4.62    0.81
   1   9  15    3.07    0.90
   1   9  15    3.39    0.67
   1   9  15    4.54    0.53
  -1  -9 -15    3.25    0.57
  -1  -9 -15    4.51    0.58
  -1  -9 -16    6.73    0.57
   1   9  16    5.45    0.72
   1   9  16    5.60    0.66
  -1  -9 -16    6.43    0.63
   1   9  17   -0.07    0.35
   1   9  17   -0.16    0.33
  -1  -9 -17   -0.05    0.28
   1  10 -21    3.90    0.42
   1  10 -21    3.87    0.44
  -1 -10  21    4.70    0.55
  -1 -10  21    4.18    0.61
  -1 -10  20    0.33    0.60
  -1 -10  20    0.33    0.45
  -1 -10  20    0.06    0.23
   1  10 -20    0.39    0.36
   1  10 -20    0.39    0.29
   1  10 -20    0.18    0.34
   1  10 -19   14.41    0.91
  -1 -10  19   13.93    1.18
   1  10 -19   12.61    0.84
  -1 -10  19   13.34    1.17
  -1 -10  18   10.40    1.18
   1  10 -18   11.13    0.89
  -1 -10  18   10.26    1.16
   1  10 -18   11.00    0.88
   1  10 -18   11.03    0.79
   1  10 -17    7.37    0.73
  -1 -10  17    8.22    1.20
  -1 -10  17    7.33    1.18
   1  10 -17    8.61    0.83
   1  10 -17    8.24    0.83
   1  10 -17    7.81    0.86
  -1 -10  17    9.60    1.87
  -1 -10  16   18.64    2.84
   1  10 -16   16.58    1.08
  -1 -10  16   17.88    1.66
  -1 -10  16   17.05    1.59
   1  10 -16   17.26    0.96
  -1 -10  16   17.07    1.46
  -1 -10  16   15.98    1.60
   1  10 -16   16.42    1.11
   1  10 -16   16.01    1.11
   1  10 -15    5.12    0.71
   1  10 -15    4.63    0.71
  -1 -10  15    4.93    1.07
  -1 -10  15    5.21    1.17
  -1 -10  15    4.11    0.91
  -1 -10  15    4.21    1.80
   1  10 -15    4.93    0.58
   1  10 -15    4.54    0.68
   1  10 -14    5.65    0.74
   1  10 -14    5.82    0.62
   1  10 -14    5.66    0.73
  -1 -10  14    5.62    1.10
  -1 -10  14    5.32    1.00
  -1 -10  14    4.27    1.98
   1  10 -14    5.27    0.60
   1  10 -14    5.61    0.74
  -1 -10  13   30.81    2.05
  -1 -10  13   31.14    4.35
   1  10 -13   33.68    1.54
   1  10 -13   34.84    1.62
  -1 -10  13   33.95    2.30
   1  10 -13   35.95    1.64
   1  10 -13   32.73    1.42
  -1 -10  12    3.81    0.95
  -1 -10  12    3.81    0.85
  -1 -10  12    3.77    1.03
   1  10 -12    2.19    0.49
   1  10 -12    3.13    0.58
   1  10 -12    2.36    0.55
  -1 -10  12    3.08    2.06
   1  10 -12    3.81    1.04
   1  10 -12    3.28    0.56
   1  10 -12    2.34    0.49
  -1 -10  11   27.86    1.82
   1  10 -11   26.30    1.39
   1  10 -11   27.60    1.40
[truncated: 6,051,431 more chars]
